# Supplementary material for: Super broad and protective nanobodies against Sarbecoviruses including SARS-CoV-1 and the divergent SARS-CoV-2 subvariant KP.3.1.1
Source: PLoS Pathog. 2024 Nov 11;20(11):e1012625. doi: 10.1371/journal.ppat.1012625 (PMC11554226; doi:10.1371/journal.ppat.1012625)
Supplement: S1 Data — (XLSX) [file ppat.1012625.s007.xlsx]

## Sheet: Fig1
Ba.4/5
	TnbA2		TnbA4-1		TnbA4-2				TnbA5		TnbA9		TnbA11-1				TnbH8		TnbH10		TnbH11
0.00609511	-13.7456	17.1014	23.8295	30.6883	18.9072	14.9586		0.00609511	-9.71702	19.6865	35.1427	31.8095	25.7207	-14.1776		0.00609511	-2.08927	27.5016	36.5912	26.8189	11.2459	-3.75506
0.0182853	1.18838	17.1014	30.988	36.083	23.4517	23.0159		0.0182853	-0.472848	26.4784	42.326	36.9168	34.7811	2.94458		0.0182853	12.0394	33.092	49.3092	37.7367	17.7503	3.96082
0.054856	-9.58625	19.5137	19.0732	25.2051	9.1749	19.9221		0.054856	-3.66457	32.4582	52.6366	56.7076	39.163	-3.22813		0.054856	-1.07075	21.7307	51.1479	27.9992	4.98468	-6.53278
0.164568	3.96126	30.2828	28.5858	21.4464	21.6511	2.65175		0.164568	-16.857	23.0332	25.6681	41.2747	22.4571	4.01336		0.164568	5.27541	28.4934	45.3559	22.6551	6.44361	-11.7024
0.493704	-30.066	-5.6861	12.155	24.3207	4.71607	5.47349		0.493704	-14.6583	28.2502	32.6347	40.8861	36.584	6.1509		0.493704	-29.0409	1.35254	18.2036	29.6385	-2.27958	-26.1054
1.48111	-28.3626	16.6275	-13.2119	6.05806	21.8654	-6.52739		1.48111	-11.8921	40.4066	27.2162	22.1501	29.8743	-8.68106		1.48111	-19.4041	12.8942	29.7571	19.9995	-8.69279	2.8806
4.44333	-35.0175	12.8799	-10.5696	9.46296	-6.13089	2.1418		4.44333	-21.7274	6.22587	0.309627	15.0998	18.3719	-7.15424		4.44333	-48.1577	-18.8754	15.9358	-8.55714	-13.6775	-46.141
13.33	-26.4612	-27.2244	-18.785	-18.7048	-24.3092	-6.69738		13.33	-15.7222	-17.9147	-27.9593	-16.6542	-4.47316	2.18117		13.33	-30.9996	-37.5103	-22.6473	-24.819	-10.8204	-13.3742
									50	50	50	50	50	50			50	50	50	50	50	50
	TnbA11-2		TnbB1				TnbB3		TnbC1		TnbC4				TnbC9		TnbC10		TnbD2
0.00609511	37.7034	33.6541	29.589	1.46221		0.00609511	-14.3992	39.4578	28.6133	44.9742	29.2066	20.9996		0.00609511	9.7636	29.144	31.2209	42.7647	16.596	-6.01482
0.0182853	52.8325	46.2117	31.5581	7.84274		0.0182853	3.03141	35.2543	42.1917	43.2185	29.8646	1.54359		0.0182853	11.7449	27.8665	40.1896	52.9814	21.64	-3.81194
0.054856	53.679	66.5548	44.9656	0.360804		0.054856	-13.9757	49.1934	48.4606	70.3296	32.4234	15.3171		0.054856	9.62081	46.5308	42.5409	55.4129	25.8533	-14.6156
0.164568	61.8622	55.3996	41.4896	19.0467		0.164568	-43.7548	34.818	36.1308	47.4853	23.6504	15.5716		0.164568	18.956	53.6328	44.8194	49.8673	27.1984	-0.268177
0.493704	64.9661	70.5523	56.8834	34.6182		0.493704	-15.1125	33.8266	43.2842	46.24	24.6008	19.0998		0.493704	45.6051	52.9616	55.4122	44.727	23.2225	3.83109
1.48111	76.6657	84.4284	77.3799	67.9641		1.48111	-44.4012	27.3627	42.7119	43.4431	36.7185	16.4706		1.48111	60.8842	64.6538	41.4016	25.1256	18.2971	4.42491
4.44333	88.8211	89.8134	92.7309	89.8839		4.44333	-46.6748	5.09581	19.1709	40.8504	66.9852	57.2314		4.44333	86.9781	85.7064	12.0714	1.4717	11.4926	5.74664
13.33	100.385	100.258	100.254	100.505		13.33	-1.38197	11.758	42.4518	44.3414	94.6638	94.9492		13.33	100.131	100.068	29.6696	35.8755	52.9528	58.7881
	50	50	50	50			50	50	50	50	50	50			50	50	50	50	50	50
	TnbD4-1		TnbD4-2		TnbD6				TnbD12		TnbE6		TnbE9				TnbE12		TnbG4		TnbG9
0.00609511	-12.8468	20.0585	58.5725	22.7589	15.5803	7.20794		0.00609511	-12.5498	27.7827	40.467	42.2081	10.3645	-7.83916		0.00609511	9.69642	6.91947	22.5295	16.419	10.87	-6.64746
0.0182853	4.31248	35.3476	51.1044	32.2688	4.61827	-10.5797		0.0182853	5.97709	36.1904	55.0091	47.1871	24.5225	5.48741		0.0182853	19.0372	31.5928	34.4551	34.2921	17.9844	-2.3983
0.054856	8.86051	26.5664	60.9163	37.0102	29.562	-2.96798		0.054856	-3.86149	39.7874	70.974	77.213	20.3225	13.5813		0.054856	23.7076	34.8705	38.4513	27.2338	37.1061	-1.38163
0.164568	0.543589	24.2931	67.0286	52.1828	15.4788	11.5489		0.164568	-2.4237	50.3135	86.9172	83.5593	34.7515	11.3472		0.164568	66.0021	64.2782	34.1719	35.4736	27.9287	14.5462
0.493704	-1.1959	25.0063	61.0082	40.3699	45.9036	28.9731		0.493704	-23.1484	15.1161	96.3876	95.6885	45.7708	41.4299		0.493704	87.4338	88.1747	36.3745	31.3234	38.4285	22.9142
1.48111	-11.9408	25.452	68.4303	49.4192	55.6983	56.5732		1.48111	-18.7323	9.40067	99.7663	100.067	59.4772	60.969		1.48111	100.288	99.6586	43.0767	44.9251	63.2629	59.5925
4.44333	12.3032	8.11256	77.9435	70.5795	78.947	77.0664		4.44333	2.15668	3.4425	100.514	101.281	86.1335	88.7608		4.44333	102.68	103.32	73.9132	60.8594	77.3066	70.2024
13.33	63.6724	41.8554	97.4776	94.7283	98.5036	99.409		13.33	43.9963	41.5086	101.025	101.898	99.8196	100.124		13.33	103.497	104.569	98.1954	96.0452	98.9646	100.351
	50	50	50	50	50	50			50	50	50	50	50	50			50	50	50	50	50	50
	TnbG10		TnbG12		TnbH7
0.00609511	2.73788	6.6521	40.2885	23.7471	7.03931	-10.9815
0.0182853	0.629713	22.4765	53.441	21.8723	6.58516	-28.0557
0.054856	-22.8066	-3.39931	42.8082	38.555	30.3018	5.99645
0.164568	24.4767	40.4108	53.0811	48.6624	20.3106	-3.87722
0.493704	18.07	57.4659	45.5772	38.9354	54.4979	24.925
1.48111	49.8842	57.7004	64.2954	70.4532	59.9729	55.2926
4.44333	78.7251	83.3388	86.6852	80.9084	75.8681	82.6547
13.33	98.4899	98.1023	96.7975	97.0831	98.8153	98.8884
	50	50	50	50	50	50
	Tnb04-1		Tnb04-2		Tnb03		LY-COV1404		S309		1-2C7		NB70		CR3022
0.00457247	2.86		15.15		26.61		78.41		11.21		4.86		-35.89		3.39
0.0137174	30.69		24.09		29.39		96.25		19.53		6.98		-19.47		8.4
0.0411523	53.27		41.42		24.19		99.86		25.39		-1.39		9.5		12.62
0.123457	79.67		62.51		35.94		99.94		26.26		-10.27		-7.12		9.97
0.37037	94.82		83.19		72.02		99.98		33.66		2.23		-9.56		20.19
1.11111	98.78		93.63		90.23		99.99		61.07		-12.78		16.52		45.81
3.33333	99.64		97.21		97.35		100		77.87		-31.18		74.33		70.38
10	99.86		98.67		98.74		99.99		88.16		-11.32		96.32		92.32
	50	50	50	50	50	50	50	50	50	50	50	50	50	50	50	50
SARS1
	TnbA2		TnbA4-1		TnbA4-2				TnbA5		TnbA9		TnbA11-1				TnbH8		TnbH10		TnbH11
0.00609511	17.0485	55.1961	29.6049	45.5979	25.6225	22.4548		0.00609511	17.8242	58.7913	60.6067	61.0936	55.1041	9.06663		0.00609511	6.54939	35.8153	53.3497	53.2158	32.7081	12.4487
0.0182853	27.4347	68.2743	58.9514	49.1367	32.7507	26.4799		0.0182853	25.2105	63.1502	70.9521	64.4133	58.6308	11.2216		0.0182853	16.7834	53.3643	66.3822	61.9041	32.339	11.1998
0.054856	30.3149	67.5363	64.6141	69.1475	35.1919	28.0575		0.054856	13.8776	65.3601	60.7185	67.7877	54.2735	10.4177		0.054856	16.7025	68.5336	74.5477	59.1827	64.8517	10.1523
0.164568	31.3332	57.3758	65.9705	51.7748	43.0817	29.5319		0.164568	18.924	64.8137	70.6416	65.7931	45.0173	11.6348		0.164568	14.3844	51.2345	66.1083	61.4921	30.5587	13.9493
0.493704	24.9618	52.553	53.2242	41.0938	39.1368	32.8345		0.493704	15.0206	43.966	69.6604	60.3695	49.6033	11.2998		0.493704	12.8052	41.7048	68.3489	59.1203	44.1934	12.9321
1.48111	24.7582	42.2037	52.6214	33.2869	30.1533	28.3229		1.48111	13.414	43.0796	68.108	62.2685	51.9745	10.4065		1.48111	14.3742	69.0661	58.142	51.2185	61.8664	9.95087
4.44333	24.1763	32.4037	50.3176	21.6836	9.99902	15.9233		4.44333	6.30801	14.0482	51.3418	36.2846	33.5824	7.63741		4.44333	23.5758	33.4247	34.106	28.4866	23.6545	17.8975
13.33	27.9293	27.1346	-4.54301	-4.76139	7.22586	14.7438		13.33	5.28364	16.3673	43.9026	38.4021	29.3937	40.3197		13.33	39.3267	49.7024	42.396	21.7332	27.4757	50.4795
	50	50	50	50	50	50			50	50	50	50	50	50			50	50	50	50	50	50
	TnbA11-2		TnbB1				TnbB3		TnbC1		TnbC4				TnbC9		TnbC10		TnbD2
0.00609511	62.4064	66.8174	31.9728	4.2483		0.00609511	19.6042	34.7823	64.0007	72.2159	45.0533	43.691		0.00609511	13.6483	35.1155	73.6854	58.4063	47.1284	27.0721
0.0182853	69.1555	67.4577	43.7536	11.7701		0.0182853	28.7219	45.8793	86.9434	87.1558	57.6275	45.9624		0.0182853	27.1623	60.2187	78.6532	73.8828	65.8596	47.7889
0.054856	67.3876	73.8088	48.2886	26.7535		0.054856	22.4775	64.0355	95.7987	95.2002	61.5047	49.7782		0.054856	25.4619	66.8452	91.4656	86.3903	83.9186	74.5183
0.164568	77.4661	68.9606	54.2044	14.8029		0.164568	9.88695	30.6805	100.773	100.449	68.3056	54.7248		0.164568	30.6303	60.5694	97.6261	95.7479	93.9544	91.8519
0.493704	74.9239	65.8503	34.937	23.5642		0.493704	15.6223	40.5687	101.567	101.344	66.1551	67.2829		0.493704	27.5986	52.2984	100.683	101.036	100.011	99.8551
1.48111	79.9695	64.6089	52.1269	29.016		1.48111	-10.5431	26.5786	101.593	101.46	79.5345	79.3262		1.48111	19.8124	44.3176	101.255	102.449	101.719	101.634
4.44333	57.6576	72.1492	47.1232	39.6669		4.44333	1.09729	9.60533	101.488	101.836	91.5462	91.6824		4.44333	28.7957	40.1458	101.375	102.574	101.842	101.848
13.33	65.1293	47.9731	59.6007	56.9369		13.33	4.81904	26.6686	101.731	101.958	97.9986	98.4188		13.33	11.1647	46.8207	101.549	102.584	101.846	101.864
	50	50	50	50			50	50	50	50	50	50			50	50	50	50	50	50
	TnbD4-1		TnbD4-2		TnbD6				TnbD12		TnbE6		TnbE9				TnbE12		TnbG4		TnbG9
0.00609511	46.0014	55.733	68.7824	69.0549	28.0973	12.5235		0.00609511	24.344	68.8488	76.6206	81.9541	40.7689	9.54622		0.00609511	51.5954	63.0103	75.083	66.256	19.9372	10.8516
0.0182853	79.3278	85.631	85.23	86.0993	35.8192	18.7246		0.0182853	36.7032	70.0567	87.3962	88.2482	43.4311	13.3672		0.0182853	71.6737	81.3596	89.0898	82.9852	44.6202	18.2927
0.054856	96.8947	97.7773	97.159	97.3128	45.2852	23.2295		0.054856	42.0284	77.5968	94.4903	94.3744	70.858	15.6849		0.054856	88.327	94.3644	97.3621	96.6746	39.639	22.2117
0.164568	101.15	101.313	101.298	100.318	46.9331	25.1681		0.164568	54.5749	75.8399	97.8967	97.5176	57.0517	25.419		0.164568	95.781	97.0551	101.104	100.4	41.3614	22.2489
0.493704	101.748	101.831	102.027	101.132	45.3213	22.9872		0.493704	70.6794	86.4545	99.0465	98.5626	63.1603	38.3603		0.493704	98.9251	99.563	101.676	101.11	45.6487	23.1542
1.48111	101.762	101.87	102.048	101.088	37.01	31.0608		1.48111	77.2218	89.9098	99.0186	98.6767	57.2064	19.3806		1.48111	99.3618	99.8538	101.778	101.226	47.6189	20.8103
4.44333	101.763	101.905	102.056	101.288	50.6617	36.7222		4.44333	88.8788	90.3734	99.0034	98.5036	51.5828	29.4029		4.44333	99.0732	99.2291	101.78	101.132	33.1213	21.728
13.33	101.764	101.907	102.066	101.584	69.8463	61.2184		13.33	95.4353	96.0443	99.0351	98.147	54.8332	45.5387		13.33	99.7303	99.5897	101.791	101.443	57.8043	28.735
	50	50	50	50	50	50			50	50	50	50	50	50			50	50	50	50	50	50
	TnbG10		TnbG12		TnbH7
0.00609511	30.0464	34.1781	36.623	58.3629	40.3044	10.4676
0.0182853	30.788	44.9996	58.68	58.163	16.3047	17.0518
0.054856	32.4408	58.0619	61.1307	57.8774	43.0797	11.9129
0.164568	31.5826	38.5937	67.0804	63.4038	24.0313	24.3659
0.493704	36.1913	42.5875	57.8939	56.4922	32.4675	21.7819
1.48111	42.3574	56.8888	65.8165	60.3621	51.7997	26.7894
4.44333	36.7634	34.0067	38.9658	42.2978	29.2034	31.5341
13.33	54.2552	48.6903	48.6765	48.7238	57.3029	49.053
	50	50	50	50	50	50
	Tnb04-1		Tnb04-2		Tnb03		LY-COV1404		S309		1-2C7		NB70		CR3022
0.00457247	40.03	40.03	34.79	34.79	43.85	43.85	-2.32	-2.32	17	17	52.89	52.89	-3.75	-3.75	23.92	23.92
0.0137174	76.22	76.22	57.17	57.17	72.57	72.57	4.18	4.18	39.51	39.51	77.98	77.98	3.19	3.19	54.1	54.1
0.0411523	93.56	93.56	83.91	83.91	89.41	89.41	10.36	10.36	59.51	59.51	91.36	91.36	14.48	14.48	83.94	83.94
0.123457	97.02	97.02	94.41	94.41	94.85	94.85	11.78	11.78	80.16	80.16	96.5	96.5	28.74	28.74	95.03	95.03
0.37037	96.8	96.8	96.52	96.52	95.37	95.37	34.34	34.34	87.56	87.56	99.15	99.15	51.35	51.35	98.43	98.43
1.11111	97.05	97.05	96.48	96.48	95.55	95.55	47.06	47.06	89.43	89.43	99.44	99.44	75.97	75.97	99.56	99.56
3.33333	97.5	97.5	96.9	96.9	96.08	96.08	82.82	82.82	90.22	90.22	99.93	99.93	89.72	89.72	99.91	99.91
10	97.91	97.91	96.93	96.93	96.08	96.08	95.55	95.55	90.24	90.24	99.96	99.96	96.07	96.07	99.99	99.99
	50	50	50	50	50	50	50	50	50	50	50	50	50	50	50	50

## Sheet: Fig2
Tnb04-1
ug/ml	WT			Beta			Delta			BA.1			BA.2			BA.4/5			BF7			BQ.1			BQ.1.1			XBB			XBB.1			XBB.1.5			CH1.1			XBB.1.16			Pangolin CoV GD			Pangolin CoV GX			Bat CoV WIV16
0.0045725	33.57	26.3	37.41	52.12	-9.68	26.55	45.77	22.78	21.61	59.41	11.39	57.32	30.17	9.99	-16.71	33.93	3.52	-11.57	22.31	20.98		-2.49	15.68	2.47	4.1	8.86	8.08	20.98	-9.57	31.08	9.49	16.53	6.96	21.14	18.1	53.22	17.94	13.98	65.31	40.92	35.43	27.64	21.18	21.68	25.49	35.73	7.2	34.11	26.85
0.0137174	60.3	25.59	68.17	86.39	29.37	65.92	80.8	47.58	52.1	76.47	38.75	75.28	67.44	36.39	32.43	58.89	31.14	-5.03	39.87	41.45		21.82	27.15	25.8	33.33	42.05	5.41	72.55	22.51	49.91	39.02	40.91	55.86	51.39	44.66	62.99	65.33	51.84	76.66	65.96	61.64	53.29	49.01	49.81	51.86	41.72	15.68	33.71	46.19
0.0411523	90.16	65.55	95.45	98.62	78.66	95.69	96.54	76.87	90.24	93.97	70.26	89.61	84.93	71.13	74.65	80.35	54.69	46.16	67.69	56.82		55.44	62.71	61.63	63.71	65.27	58.01	79.46	59.8	77.36	73.23	72.52	79.34	82.04	68.25	79.46	88.39	80.86	96.01	83.14	82.7	77.37	83.42	83.44	84.3	67.17	53.97	66.45	65.83
0.123457	99.51	94.79	97.23	99.75	97.29	96.55	99.74	97.62	99.52	98.87	92.6	97.41	99.22	93.11	95.91	92.87	80.17	90.37	91.18	84.43		83.81	85.9	88.12	88.84	84.2	82.25	96.29	87.38	95.24	93.89	92.82	98.95	95.73	90.72	81.34	96.17	95.52	99.93	94.35	93.78	93.31	95.43	94.54	95.42	91.32	86.84	90.39	90.36
0.37037	99.75	99.4	99.93	99.95	99.73	96.77	99.8	99.62	99.8	99.92	99.34	98.76	99.84	98.16	98.63	98.21	95.46	95.22	97.46	95.82		97.34	97.66	97.02	97.86	96.45	97.48	98.69	98.07	99.73	98.41	98.53	99.81	98.88	98.4	81.46	98.81	99.3	99.44	98.58	97.87	97.8	96.38	96.36	96.72	95.89	91.66	97.12	95.16
1.11111	99.27	99.68	99.76	99.9	99.89	99.68	99.88	99.82	99.79	99.9	99.79	99.54	99.93	99.61	99.68	99.31	99.61	98.81	99.15	99.11		99.32	99.28	98.88	99.28	99.34	99.29	99.02	99.51	99.68	99.33	99.67	99.71	99.29	99.3	89.54	98.98	99.77	99.79	99.34	99.53	99.49	96.77	96.33	97.32	97.74	96.74	98.32	96.6
3.33333	99.51	99.42	99.82	99.92	99.82	99.11	99.89	99.97	98.89	100	99.83	99.52	99.86	99.86	99.32	99.77	99.87	99.45	99.63	99.41		99.38	99.74	99.74	99.72	99.71	99.82	99.96	99.85	99.77	99.78	99.83	99.84	99.87	99.59	99.87	99.66	99.81	99.45	99.86	99.69	99.81	96.77	97.26	96.88	97.22	99.22	98.35	96.39
10	99.99	99.4	99.52	99.99	99.9	99.84	99.99	99.88	99.81	99.99	99.86	99.92	99.94	99.99	99.72	99.87	99.58	99.86	99.77	99.85		99.66	99.84	99.97	99.79	99.87	99.85	99.97	99.95	99.79	99.97	99.9	99.59	99.85	99.88	99.88	99.58	99.82	99.52	99.9	99.86	99.5	96.53	96.77	96.8	97.01	99.45	95.7	96.09
Tnb04-2
ug/ml	WT			BETA			DELTA			BA.1			BA.2			BA.4/5			BF7			BQ.1			BQ.1.1			XBB			XBB.1			XBB.1.5			CH1.1			XBB.1.16			Pangolin COV GD			Pangolin COV GX			Bat COV WIV16
0.0045725	48.6	51.66		51.33	38.05		35.66	12.81		23.41	25.3		23.41	25.3		16.78	4.35		28.61	13.22		5.59	4.18		7.59	2.26		33.86	31.7		24.97	28.25		15.64	30.04		39.45	32.83		32.86	32.7		37.61	34.65		-5.23	7.46		36.37
0.0137174	73.79	71.19		74.16	64.31		53.85	38.41		47.56	47.14		48.56	47.14		25.47	14.26		35.58	22.89		11.65	13.49		34.09	16.79		54.11	49.17		45.15	47.38		34.12	42.72		63.95	53.5		55.97	52.94		48.97	45.02		38.91	19.73		42.37
0.0411523	91.08	91.15		88.9	89.24		82.03	76.51		69.77	65.49		72.77	65.49		40.69	34.48		49.2	34.04		12.46	32.09		35.6	40.68		74.59	72.4		73.09	76.25		65.85	67.82		81.88	78.65		77.92	79.38		70.15	67.6		60.92	64.51		59.62
0.123457	99.03	98.96		97.32	98.36		92.32	96.2		88.81	86.32		83.81	86.32		63.75	60.86		70.52	61.73		66.41	62.88		70.43	65.31		92.61	87.41		90.08	90.93		83.44	89.46		93.46	92.4		92.75	93.02		85.96	85.05		63.83	69.62		74.53
0.37037	99.84	99.75		99.69	99		99.82	99.77		98.08	97.17		98.08	97.17		84.16	81.19		87.43	83.1		76.42	80.43		88.56	86.74		97.1	97.2		96.41	97.51		95.2	95.1		98.34	98.99		97.79	97.57		91.33	91.19		91.18	81.6		91.08
1.11111	99.91	99.63		99.69	99.76		99.97	99.88		99.79	99.81		98.79	99.81		98.32	93.49		95.82	94.97		94.49	90.12		92.05	95.15		99.04	99.16		98.34	98.72		97.6	98.45		99.19	99.43		99.01	98.71		93.95	93.8			88.7		96.12
3.33333	99.87	99.97		99.45	99.69		99.25	99.89		99.87	99.74		99.87	99.74		98.16	97.41		98.3	97.67		95.78	97.94		98.2	97.41		99.41	98.97		99.33	99.06		98.91	99.55		99.69	99.64		99.55	99.28		96.01	95.71		92.77	88.28		97.25
10	99.89	99.97		99.33	99.67		99.49	99.63		99.78	99.67		99.78	99.67		98.75	98.34		98.72	98.63		94.33	98		99.4	99.14		99.74	99.37		99.32	99.77		99.33	99.79		99.67	99.57		99.51	99.57		97.78	97.79		93.85	98.52		97.48
Tnb03
ug/ml	WT			BETA			DELTA			BA.1			BA.2			BA.4/5			BF7			BQ.1			BQ.1.1			XBB			XBB.1			XBB.1.5			CH1.1			XBB.1.16			Pangolin COV GD			Pangolin COV GX			Bat COV WIV16
0.0045725	-2.45	55.05	40.48	41.28	20.37	65.54	12.89	43.67	20.12	24.13	27.52	49.15	19.82	3.57	25.58	13.96	26.54	38.04	2.67	8.5		9.36	-3.98	16.45	7.15	1.15	30.48	34.67	13.09	50.44	4.56	13.29	35.23	10.25	-63.43	44.3	12.95	62	35	47.8	32.26	30.04	17.81	17.07	20.66	16.85	-4.99	8.01	28.53
0.0137174	42.18	77.89	83.93	74.92	50.23	91.01	60.77	69.4	65.5	49.93	35.86	73.13		24.17	58.14	39.27	30.78	17.32	5.98	40.98		16.77	-7.79	40.96	16.06	9.56	63.39	54.7	27.79	81.44	21.86	49.65	66.58	42.1	-13.9	59.15	44.51	77.18	79.65	72.63	68.2	67.35	52.38	49.57	58.1	26.15	16.85	40.79	59.74
0.0411523	81.62	76.88	97.28	94.15	82.03	97.42	88.38	88.6	88.34	73.11	54.67	85.63	18.73	24	69.62	62.23	30.81	38.45	25.37	34.44		33.55	8.79	45.09	39.38	22.68	63.47	67.52	57.85	86.24	61.8	66.06	82.09	58.17	20.2	67.4	71.18	81.25	93.46	86.92	81.86	81.26	83.18	80.9	86.09	57.98	57.24	63.11	71.64
0.123457	94.46	90.04	99.01	99.46	97.39	98.2	98.71	96.87	98.4	89.62	77.79	96.48	70.21	53.23	86.45	60.98	36.13	66.36	51.54	57.78		48.48	42.8	67.73	59.59	66.73	75.61	91.44	84.47	88.58	86.36	88.54	98.46	86.26	64.34	94.99	92.86	90.52	97.94	96.01	94.04	94.41	93.56	92.55	92.95	87.25	89.12	87.68	91.08
0.37037	99.98	99.46	99	99.55	99.29	99.21	99.84	99.49	99.76	97.81	93.87	99.1	90.46	80.02	96.41	87.02	73.19	87.51	80.68	82.7		81.89	74.27	91.18	86.24	82.78	95.76	97.75	95.75	97.89	96.87	96.53	99.25	96.93	91.53	93.54	98.25	98.31	99.28	98.94	98.13	97.78	95.43	96.25	95.37	91.21	91.11	94.29	95.79
1.11111	99.69	99.46	99.55	99.86	99.74	98.03	99.89	99.78	99.28	99.67	98.81	99.69	97.59	95.2	96.65	95.64	90.6	95.98	93.02	95.29		94.4	93.3	95.27	96.21	95.57	97.73	98.99	98.76	98.06	98.68	98.73	97.21	98.37	96.47	97.87	99.3	98.9	99.27	99.35	99.34	99.32	96.08	94.48	95.93	94.26	96.89	94.35	96.32
3.33333	99.87	99.03	99.97	99.92	99.72	99.5	99.87	99.91	96.3	99.94	99.68	98.03	99.16	98.35	98.75	98.05	98.1	97.87	97.64	98.14		97.77	97.65	98.8	98.68	98.67	98.39	99.05	99.47	95.18	99.21	99.57	97.39	99.19	97.71	98	99.23	99.52	99.83	99.51	99.63	99.53	95	95.23	95.45	98.28	94.77	96.22	95.81
10	99.37	99.81	99.96	99.94	99.82	98.95	99.96	99.9	99.66	99.96	99.89	99	99.63	99.48	97.69	99.04	99.63	99.26	98.84	99.29		98.82	99.01	99.4	99.2	99.37	99.34	99.69	99.89	98.35	99.85	99.78	99.75	99.34	99.36	99	99.93	99.72	99.19	99.66	99.83	99.87	96	95.34	95.83	97.74	97.4	96.24	95.74
TnbE6
ug/ml	WT			BETA			DELTA			BA.1			BA.2			BA.4/5			BF7			BQ.1			BQ.1.1			XBB			XBB.1			XBB.1.5			CH1.1			XBB.1.16			Pangolin COV GD			Pangolin COV GX			Bat COV WIV16
0.0045725	28.88	25.64		49.77	43.68		46.33	28.07		44.01	24.59		14.98	3.61		17.62	-0.96		4.55	9.31		9.98	17.04		14.91	12.83		49.72	18.93		45.34	14.14		30.99	13.88		63.24	19.08		53.44	46.02	25.94	21.6	13.62	20.21	27.18	19.9	-5.79	38.25
0.0137174	51.83	43.77		85.02	69.22		84.08	83.97		68.98	39		42.39	11.9		57.93	5.57		10.45	55.19		35.9	14.44		33.85	13.39		77.07	46.55		69.55	50.1		60.17	32.5		79.28	50.02		73	57.54	56.16	58.17	41.2	49.6	47.04	24.99	24.46	54.44
0.0411523	89.39	76.56		97.66	89.77		98	89.03		83.76	63.25		76.12	27.14		66.02	16.21		30.67	36.92		61.85	40.3		58.25	34.97		91.35	82.69		89.3	65.37		82.65	57.78		91.7	71.24		87.49	78.71	77.49	79.61	78.66	78.56	80.01	68.85	49.08	65.35
0.123457	98.95	95.75		99.62	98.5		99.7	97.94		97.57	81.87		89.76	55.74		83.63	46.94		73.91	64.91		91.33	68.52		85.44	67.61		97.25	91.99		96.49	88.79		96.1	85.5		98.63	92.88		95.45	94.11	92.34	92.09	91.85	91.92	94.17	81.21	82.32	90.65
0.37037	94.5	98.87		99.83	99.74		99.86	99.86		99.73	95.73		97.85	85.97		95.28	83.76		91.74	92.12		97.42	89.15		97.1	89.22		99.26	98.14		99.28	97.48		98.66	96.83		99.27	98.81		98.56	97.29	97.23	96.04	95.64	95.75	96.21	94.65	92.47	95.63
1.11111	97.69	99.51		99.91	99.49		99.88	99.92		99.84	99.56		99.23	97.58		98.08	93.1		96.39	96.46		98.74	95.98		98.59	97.6		99.75	99.17		99.77	99.27		99.56	98.84		99.81	99.54		99.2	98.65	99	94.07	94.51	94.37	96.16	96.27	92.06	96.24
3.33333	99.53	99.81		99.84	99.83		99.91	99.9		99.99	99.77		99.78	99.29		99.08	97.71		98.84	98.67		99.49	98.61		99.36	99		99.94	99.75		99.81	99.6		99.53	99.33		99.8	99.78		99.58	99.58	99.42	95.77	94.48	95.09	97.79	97.01	95.19	96.87
10	99.79	99.86		99.82	99.89		99.95	99.96		99.97	99.79		99.92	99.47		99.5	99.03		99.34	99.5		99.56	99.24		99.64	99.43		99.96	99.8		99.9	99.83		99.81	99.71		99.86	99.78		99.85	99.74	99.78	95.92	94.68	95.95	98	95.86	96.45	95.07
TnbE12
ug/ml	WT			BETA			DELTA			BA.1			BA.2			BA.4/5			BF7			BQ.1			BQ.1.1			XBB			XBB.1			XBB.1.5			CH1.1			XBB.1.16			Pangolin COV GD			Pangolin COV GX			Bat COV WIV16
0.0045725	20.31	28.13		41.73	31.25		31.88	15.4		4.5	16.6		9.5	15.6		-0.48	2.41		-17.99	-4.51			-8.05	-8.11	1.9	4.38		9.2	1.68		8.81	2.78		2.23	10.7		4.24	16.05		14.69	17.59		1.77	3.44		-18.62	12.89		-7.52
0.0137174	54.35	55.23		63.75	57.27		50.17	39.11		28.64	18.14		30.64	20.14		5.61	0.02		-1.07	-5.47			-7.64	10.75	8.16	3.04		23.55	12.78		25.36	15.36		11	22.52		31.42	36.8		25.25	30.18		17.85	31.86		-18.93	12.27		6.04
0.0411523	86.89	85.49		86.55	83.87		80.25	70.38		53.11	45.12		63.11	48.12		13.5	12.49		2.57	7.47			29.15	2.93	7.16	8.6		42.59	39.73		49.3	39.61		33.1	39.15		57.61	65.52		55.3	58.41		46.67	47.32		17.35	23.85		22.27
0.123457	97.73	98.21		97.55	97.16		96.19	95.83		82.53	78.71		80.53	72.71		42.44	30.84		25.47	28.41			3.21	15.35	43.13	40.92		76.46	72.5		75.76	72.17		62.27	71.12		86.38	89.35		82.74	82.79		72.7	75.53		61.63	53.58		51.99
0.37037	99.88	99.67		99.38	99.44		99.89	99.31		96.09	96.18		95.09	96.18		66.19	64.74		64.77	66.28			63.13	80.7	77.75	72.15		93.64	91.53		90.73	93.31		87.36	89.38		97.78	98.33		95.02	95.11		84.91	85.97		90.86	87.04		81.15
1.11111	99.9	99.99		99.82	99.81		98.25	98.86		99.69	99.43		99.69	99.43		89.7	90.08		91.59	91.88			86.01	93.98	90.03	92.72		98.55	98.43		98.64	98.56		97.27	98.89		99.71	99.34		99.16	98.93		91.09	91.23		93.92	85.63		96
3.33333	99.98	99.97		99.87	99.9		99.69	99.13		99.99	99.79		99.99	99.79		97.84	97.51		97.97	97.95			99.06	99.86	99.1	98.08		99.62	99.49		99.8	99.67		99.36	99.29		99.74	99.76		99.71	99.67		93.25	93.3		93.54	99.08		97.57
10	99.97	100		99.29	99.92		99.35	98.91		100	99.88		100	99.88		99.17	99.3		99.16	99.29			99.19	99.58	99.55	98.69		99.86	99.87		99.97	99.83		99.55	99.41		99.87	99.97		99.92	99.86		95.16	95.62		93.54	99		97.92
LY-CoV-1404
ug/ml	WT			BETA			DELTA			BA.1			BA.2			BA.4/5			BF7			BQ.1			BQ.1.1			XBB			XBB.1			XBB.1.5			CH1.1			XBB.1.16			Pangolin COV GD			Pangolin COV GX			Bat COV WIV16
0.0045725	63.33	23.05	94.33	83.38	56.19	92.42	82.28	40.04	76.76	93.46	61.83	99.23	94.35	72.9	87.64	92.38		91.58	83.12	39.83		14.13	-24.79	-9.34	2.79	-11.25	5.18	12.32	-3.5	-34.36	8.02	20.7	8.63	-0.38	-11.71	-54.75	-1.93	-1.25	-0.19	13.8	8.11	6.73	54	52.04	58.06	12.33	-26.75	29.62	-23.59
0.0137174	89.91	61.22	99.93	99.03	89.67	98.89	98.45	83.6	96.13	99.06	88.93	99.28	99.56	95.32	98.22	99.37		98.98	96.39	81.37		24.47	-13.78	22.72	12	-11.31	-12.45	10.48	-20.43	47.64	36.71	17.77	17.13	-4.77	-13.05	-11.8	-7.29	15.08	-60.93	26.45	16.92	14.5	84.95	86.78	86.06	18.69	-28.3	10.48	-16.48
0.0411523	99.79	90.4	99.95	99.98	99.26	99.95	99.73	98.26	99	99.86	98.93	99.61	99.93	99.52	99.36	99.82		99.88	99.84	98.06		40	12.43	23.97	41.88	37.65	4.07	11.64	-8.99	63.71	1	22.65	15.45	17.22	-2.67	15.81	-21.97	16.14	-8.72	13.57	30.27	28.97	98.28	97.86	97.81	5.97	-22.23	11.64	10.81
0.123457	99.91	99.71	99.96	99.99	99.99	98.94	99.77	99.97	96	99.99	99.87	99.4	99.99	99.97	97.59	99.98		99.88	100	99.93		70.71	52.63	52.68	59	38.03	25.05	45.38	-5.54	-60.77	-0.86	28.75	-4.06	16.21	-9.97	21.9	-16.7	9.22	17.72	49.3	27.18	30.36	99.49	99.46	99.53	32.3	40.46	13.86	14.26
0.37037	97.27	99.9	99.96	100	100	99.9	99.99	99.99	99.97	99.96	99.97	98.96	99.99	99.99	99.81	99.96		99.88	99.97	100		88.4	83.93	85.38	83.38	72.16	67.34	28.68	-17.78	-46.87	12.33	31.08	22.88	-12.96	-9.53	37.47	-20.48	5.84	-8.43	20.88	27.88	35.82	99.75	99.76	99.74	31.19	43.1	25.84	21.45
1.11111	99.98	99.19	99.97	100	99.99	99.86	99.95	99.98	99.98	99.97	99.82	99.51	99.76	99.96	98.7	100		99.65	99.98	100		95.39	95.22	94.58	92.79	91.14	89.1	29.61	-39.3	44.34	-5.33	29.09	17.16	-15	-3.06	25.54	-18.74	2.82	-4.11	49.64	49.73	56.69	99.78	99.75	99.88	55.64	50.75	51.72	42.95
3.33333	99.98	99.66	99.97	100	99.99	99.96	100	100	99.97	100	99.98	99.99	99.76	99.98	99.86	99.99		99.99	99.93	100		96.89	97.44	96.07	91.84	96.65	91.98	16.14	-34.89	40.64	4.92	35.67	23.46	-14.18	-9.23	4.62	-28.75	9.53	-20.06	79.29	75.35	80.35	99.77	99.95	99.87	76.34	74.3	72.63	63.12
10	99.99	99.36	99.97	99.95	100	99.98	99.85	100	99.99	100	99.99	99.63	99.84	99.99	99.45	100		99.99	100	99.98		98.51	98.74	98.39	95.24	97.47	93.56	-5.74	-1.28	-36.27	-29.39	45.09	13.55	-48.93	-7.83	-19.39	-82.75	18.79	9.2	90.49	92.58	93.86	99.94	99.97	99.99	95.44	95.86	96.34	86.41
S309
ug/ml	WT			BETA			DELTA			BA.1			BA.2			BA.4/5			BF7			BQ.1			BQ.1.1			XBB			XBB.1			XBB.1.5			CH1.1			XBB.1.16			Pangolin COV GD			Pangolin COV GX			Bat COV WIV16
0.0045725	0.52	1.14	23.21	7.68	10.13	43.18	-4.56	15.09	29.36	27.93	2.55	39.1	6.95	5.49	26.93	21.04	13.94	14.2	-8.72	14.51		3.38	10.22	33.85	0.71	6.14	26.96	0.27	-2.8	51.6	6.74	6.28	-0.45	10.17	12.15	39.65	7.9	4.15	72	0.24	-5.2	-1.6	11.71	25.06	15.6	23.06	1.82	12.18	12.91
0.0137174	1.68	-1.37	51.5	29.26	21.53	52.05	15.77	10.22	56.75	22.79	9	61.16	5.79	1.79	13.92	33.73	20.67	44.98	-2.97	15.92		2.96	4.32	49.05	2.45	16.24	43.48	6.92	-0.68	35.78	15.99	17.75	25.36	36.64	15.6	54.21	31.26	11.87	17.59	37.8	8.58	6.2	32.35	43.04	43.51	31.86	11.35	16.32	40.64
0.0411523	-6.01	4.58	36.7	60.54	33.14	63.06	32.65	12.31	44.14	31.38	16.88	54.2	18.29	6.35	13.58		30.88	46.11	-11.85	23.32		6.39	19.83	30.62	6.76	27.93	44.97	16.6	-3.44	72.72	-0.12	22.75	37.57	35.55	12.66		4.06	20.02	52.25	18.94	31.76	24.42	59.65	68.39	57.44	49.01	44.72	28.24	51.78
0.123457	13.51	-1.16	73.36	84.02	60.87	85.52	65.45	39.68	68.03	55.01	28.64	73.29		15.84	40.45	35.52	43.98	53.55	5.92	25.15		11.87	20.11	30.7	12.39	26.69	28.56	27.65	8.92	25.77	7.8	34.4	36.07	36.11	14.52	54.02	-23.94	18.44	73.54	28.51	33.05	49.9	77.69	75.42	79.5	85.94	73.38	84.75	65.34
0.37037	54.3	47.92	82.57	94.16	85.14	92.65	83.97	73.03	82.97	84.99	51.43	79.48	61.03	26.72	45.68	47.63	40.51	56.02	11.37	31.82		21.88	32.01	53.06	25.22	31.3	41.05	52.61	30.21	32.17	33.49	54.26	69.23	61.96	31.93	61.81	-1.42	25.82	78.05	57.53	60.57	62.99	80.32	77.36	82.69	91.19	88.21	89.18	86.07
1.11111	72.9	67.38	83.65	95.97	90.57	91.65	91.96	85.26	90.09	93.14	78.66	90.22	74.09	46.55	53.18	70.96	63.94	59.65	30	49.78		49.67	64.48	65.88	47.39	51.35	46.03	76.83	57.15	64.06	65.77	72.55	72.49	61.44	58	69.03	13.89	40.47	61.45	81.36	77.36	74.25	78.82	79.45	82.36	92.96	89.31	93.04	89.68
3.33333	68.11	65.42	76.37	96.9	93.61	91.99	93.79	88.59	91.23	96.52	89.67	93.83	87.71	68.57	72.34	85.73	76.2	69.88	59.25	68.51		76.61	84.15	83.99	74.26	67.96	66.98	89.4	78.58	96.4	85.57	86.33	89.54	79.07	76.95	73.98	36.16	66.49	74.56	90.04	82.44	85.62	79.84	79.33	82.25	93.13	94.68	93.33	89.24
10	68.21	66.21	75.87	97.46	94.43	93.97	95.53	92.35	94.56	95.94	92.58	96.68	94.83	85.21	87.63	92.54	86.31	81.52	75.91	80.4		86.3	90.97	91.63	86.04	82.65	80.82	91.32	85.54	87.74	86.97	91.39	82.34	84.49	80.43	77.24	41.41	73.82	80.24	91.02	90	91.78	82.13	80.88	83.88	94.52	95.41	95.82	89.25
1-2C7
ug/ml	WT			BETA			DELTA			BA.1			BA.2			BA.4/5			BF7			BQ.1			BQ.1.1			XBB			XBB.1			XBB.1.5			CH1.1			XBB.1.16			Pangolin COV GD			Pangolin COV GX			Bat COV WIV16
0.0045725	-29.93	8.7	-8.37	23.92	-5.28	20.27	9.99	16.48	7.76	18.37	-7.22	-18.02	14.41	-5.54	-35.58	15.04	13.72	-36.23	3.84	11.32		-26.21	-9.8	-25.8	2.56	0.61	0.83	1.19	-2.01	-3.85	-13.25	3.2	-40.91	-7.58	-52.09	34.05	-5.07	22.72	7.31	-4.46	-26.99	-14.47	58.36	63.84	68.52	10.72	-5.91	-6.58	75.46
0.0137174	-3.59	74.57	21.71	45.63	14.6	68.61	18.21	29.07	13.31	19.86	-15.56	-28.54	23.74	-4.7	-36.66	15.11	15.39	-25.27	-2.77	5.59		1.91	-22.97	-24.86	-2.42	-0.2	41.54	-1.48	0.43	34.13	-10.21	-3.68	-24.12	-15.56	-47.1	12.68	4.77	22.31	10.24	11.59	-13.54	-12.36	91.08	91.17	93.52	15.36	31.89	8.23	91.41
0.0411523	15.11	38.85	58.33	91.17	68.34	92.72	55.67	51.69	42.01	29.91	-23.93	-25.05	16.98	-13.92	-48.25	36.5	-6.18	-28.18	3.01	10.37		-26.5	-15.54	-10.18	2.96	10.76	13.16	4.53	-7.18	54.62	1.6	3.54	-0.01	-15.77	-70.04	-5.78	-1.36	16.21	-3.27	11.07	-12.58	10.65	98.94	98.74	99.25	37.78	37.27	47.94	96.42
0.123457	79.85	52.13	94.79	99.36	96.97	97.24	98.35	94.18	92.44	45.2	-21.92	-37.35	22.29	-6.83	-34.11	36.66	-15.76	-36.64	-11.24	24.94		-17.88	-21.02	-6.38	5.24	6.76	15.51	11.41	9.82	5.36	-21.89	7.87	-51.03	-15.26	-113.62	-11.74	12.26	28.65	-3.1	29.21	7.34	13.73	99.91	99.79	99.86	58.21	65.75	56	98.49
0.37037	99.32	95.26	99.91	99.98	99.91	99.14	100	99.95	99.66	20.7	-17.6	-55.91	9.9	-18.25	-69.94	29.56	-9.73	-18.62	-13.67	8.64		-13.1	-27.67	1.27	1.73	8.25	21.34	2.39	-11.66	23.78	-18.63	-0.87	6.41	-18.9	-116.26	17.15	-16.39	45.57	2.43	15.05	-6.04	5.81	99.95	98.58	99.96	79.08	76.62	80.33	99.16
1.11111	99.99	99.77	98.78	99.97	99.97	99.26	100	100	99.49	21.32	-28.61	-62.5	40.7	-11.93	-55.56	30.31	-23.42	-23.45	-20.89	10.42		-15.73	-25.19	11.76	9.5	10.27	25.04	2.41	13.17	-22.11	-19.75	1.92	-33.83	-21.27	-119.32	10.08	-22.3	-9.43	4.09	0.4	-1.59	0.11	99.96	99.97	99.96	94.22	90.13	90.76	99.02
3.33333	99.89	99.99	99.96	100	99.95	99.26	99.98	99.99	99.98	15.91	-17.37	-63.15	68.53	-39.79	-19.11	36.32	-20.1	-19.84	-22.06	16.4		-30.92	-26.81	-5.81	5.36	7.62	24.14	12.19	-5.4	4.91	9.15	-1.34	-37.01	-46.74	-127.91	-13.56	-15.95	18.2	22.32	14.45	19.36	12.05	99.99	99.95	99.94	95.31	97.75	98	99.6
10	99.96	99.85	99.96	100	99.99	99.95	99.95	99.97	99.97	-8.62	-36.75	-4.5	72.48	-13.6	-48.31	35.24	10.9	-45.84	-25.11	18.57		-17.59	-44.73	-2.71	10.07	1.6	13.71	9.58	3.77	14.03	-23.37	4.75	14.41	-26.86	-121.14	-26.72	-21.18	-1.8	21.66	43.26	43.42	39.82	100	100	100	99.36	99.36	99.74	99.75
NB70
ug/ml	WT			BETA			DELTA			BA.1			BA.2			BA.4/5			BF7			BQ.1			BQ.1.1			XBB			XBB.1			XBB.1.5			CH1.1			XBB.1.16			Pangolin COV GD			Pangolin COV GX			Bat COV WIV16
0.0045725	-25.47	35.45	2.54	-9.64	18.09	23.77	-24.08	-28	6.92	-13.19	5.6	18.78	-5.21	-1.63	-9.16	5.92	-40.31	-2.32	-20.93	-4.27		8.52	-4.94	-26.09	-0.83	-13.74	-14.33	-6.22	-4.82	-20.84	6.22	0.58	-13.48	6.79	-66.68	-15.18	-2.84	-8.04	-8.37	36.9	12.25	1.43	-16.25	-3.6	-4.47	1.83	12.39	1.26	-16.53
0.0137174	-29.44	55.76	19.2	11.67	27.07	50.1	-19.5	-30.86	3.63	-2.48	-0.63	20.77	-10.94	-1.04	6.95	15.46	-20.19	-0.36	-20.78	0.62		-1.01	-13.3	-7.5	1.22	-13.82	-18.73	7.3	2.01		17.81	10.94	1.58	-0.07	-100.14	-22.47	11.61	1.17	-29.59	35.86	35.38	10.7	1.22	-1.29	-0.79	8.58	13.34	10.92	9.46
0.0411523	-37.5	36.77	46.82	43.61	53.58	68.1	20.96	-17.73	30.17	11.34	8.83	38.37	-7.97	-2.47	8.39	29.96	15.31	11.54	-21.78	-2.25		-6.12	-4.53	-30.21	18.7	-13.08	28.99	29	-0.75	-10.76	18.3	9.65	-11.32	4.68	-69.64	-36.23	4.25	-3.72	-13.74	46.2	37.71	34.63	16.4	19.12	23.57	32.63	59.53	36.41	44.48
0.123457	28.49		77.95	84.46	79.06	86.86	80.74	68.98	66.71	15.46	22.31	60.32	-4.22	-1	12.38	28.95	-16.92	21.73	-15.53	5.24		10.71	-1.51	-10.22	27.6	-10.33	10.72	49.07	-5.6	37.65	13.77	15.42	-28.49	0.03	-123.94	-32.2	5.84	6.95	-20.12	37.1	34.51	14	49.52	51.41	51.79	63.95	53.95	69.92	55.82
0.37037	85.23	80.65	91.06	98.19	96.57	99.35	98.58	97.4	98.25	49.39	54.21	58.06	19.74	3.57	-10.25	47.2	10.91	22.72	4.33	20.16		10.6	8.03	2.9	27.3	1.25	8.35	46.58	16.82	30.55	18.3	25.57	-8.79	9.44	-101.3	-0.67	-4.41	12.39	-13.09	47.94	26.21	23.24	51.36	56.76	55.94	71.95	78.29	74.44	75.29
1.11111	93.15	92.99	98.73	99.82	99.7	96.56	99.68	99.94	99.56	84.45	84.66	84.71	45.55	25.39	25.86	74.76	-16.42	59.8	43.02	42.82		32.8	2.59	10.15	42.91	24.06	37.88	52.78	39.55		33.94	48.22	21.68	31.44	-71.87	43.72	11.21	23.91	17.73	40.28	27.2	26.55	52.56	56.16	56.47	82.5		88.22	80.76
3.33333	97.99	99	99.52	100	99.99	96.59	100	100	99.1	98.64	97.08	98.35	70.96	58.63	67.58	93.2	75.94	85.16	80.62	76.52		58.37	44.15	25.26	69.83	49.66	52.6	73.8	72.03	61.59	76.83	80.23	51.31	61.87	-2.05	87.15	47.93	45.81	64.38	49.25	51.57	42.13	55.58	64.26	59.23	88.52	84.1	90.38	85.15
10	99.57	98.34	99.66	99.95	99.98	99.98	100	99.99	99.99	99.99	99.99	99.38	93.8	89.01	93.27	99.12	98.31	98.17	96.49	95.62		88.19	69.96	68.39	89.26	80.91	80.94	93.62	93.11	94.37	93.01	94.3	99.03	87.17	68.52	90.24	62.52	68.36	93.61	80.24	81.05	81.6	67.63	68.55	70.27	91.95	95.75	96.55	89.12
CR3022
ug/ml	WT			BETA			DELTA			BA.1			BA.2			BA.4/5			BF7			BQ.1			BQ.1.1			XBB			XBB.1			XBB.1.5			CH1.1			XBB.1.16			Pangolin CoV GD			Pangolin CoV GX			Bat CoV WIV16
0.0045725	-0.27	2.1	45.52	16.16	3.53	12.83	11.86	17.51	20.87	15.78	14.5	16.97	-0.94	0.65	16.53	14.81	5.79	10.97	1.93	3.39		6.95	-2.49	17.09	9.41	5.4	26.38	10.86	-9.67	-28.52	-11.97	-0.77	16.43	-1.44	7.16	60.56	7.27	19.51	29.55	21.5	10.86		29.04	31.15	7.13	25.29	-1.69	9.46	38.73
0.0137174	3.06	13.92	55.57	25.03	10.31	64.31	31.08	20.15	63.94	-7.71	27.2	20.23	3.58	2.09	6.57	38.97	10.65	22.59	7.93	8.4		43.97	28.25	44.56	16.19	15.81	61.57	13.8	0.43	68.77	-8.72	18.2	-3.41	28.02	5.55	31.31	9.99	15.21	24.3	21.86	19.18		42.47	53.57	42.22	24.02	34.47	6.45	64.74
0.0411523	10	8.36	63.59	27.9	14.36	54.55	33.56	18.77	61.99	-4.21	7.19	35.07	6.09	2.68	51.49	25.66	15.38	55.2	1.93	12.62		20.04	7.46	32.42	22.43	20.95	48.99	11.2	-0.55	59.46	-11.24	24.52	24.95	33.17	7.63	25.7	21.5	11.59	20.91	14.16	14.45		74.55	85.52	71.87	37.16	28.6	48.64	79.54
0.123457	13.13	5.37	70.81	34.61	33.06	58.78	36.52	27.99	71.13	-4.08	-4.18	13.98	-25.03	1.21	25.67	43.48	20.97	10.37	-5.06	17.06		12.7	-4.37	46.73	23.4	22.1	31.31	17.74	8.83	57.57	-1.12	19.5	74.65	1.61	-2.6	16.32	-0.21	25.6	24.13	33.15	8.86		89.81	85.47	81.03	86.13	81.81	83.77	90.35
0.37037	19.97	32.3	77.92	68.8	64.15	79.3	72.03	62.13	77.46	-6.01	1.53	34.31	11.19	14.17	21.85	49.8	25.49	23.25	-2.35	20.19		32.68	1.87	27.71	24.75	32.26	32.43	18.64	3.37	70.32	-6.01	23.11	59.82	26.61	27.23	68.26	-15.93	13.91	32.27	33.69	22.56		89.4	84.87	80.4	92.87	93.66	92.26	93.27
1.11111	61.08	64.67	83.91	92.5	89.57	88.67	94.3	88.91	95.42	-0.85	4.85	13	42.88	18.95	4.37	37.62	48.99	36.53	6.25	45.81		13.51	9.78	33.61	28.07	43.92	27.84	37.33	23.45	61.91	18.48	38.47	56.69	13.36	16.59	46.86	-16.79	14.68	36.53	34.17	35.7		88.88	86.75	82.33	96.84	97.02	93.14	95.17
3.33333	85	83	89.77	99.14	98.49	98.61	99.68	99.04	97.96	17.73	3.95	28.01	89.09	35.83	16.58	70.63	76.31	54.65	53.22	70.38		40.13	32.82	43.53	48.29	59.57	40.47	72.31	62.61	78.52	66.35	67.55	60.38	53.81	52.81	25.97	-14.27	32.4	49.4	67.92	66.06		85.27	85.35	84.1	97.73	97.68	98.48	95.64
10	90.19	89.06	98.94	99.95	99.83	99.87	100	99.91	99.94	57.26	53.33	70.45	73.95	70.83	67.01	94.62	95.86	89.21	92.45	92.32		74.32	65.81	65.68	82.75	84.94	73.26	95.01	90.29	59.27	93.91	92.17	86.2	88.67	85.71	85.97	49.57	63.78	74.08	89.3	90.53		86.41	86.35	84.76	97.85	97.35	98.86	96.68
[truncated: 26 more columns]

## Sheet: Fig3
Fig3b
WT	1.603	1.261	1.212	1.364	1.368	1.384	1.866	1.829	1.693	1.716	1.535	1.696	1.34		1.65	1.32	1.68	1.31
Beta			1.632	1.569	1.654	1.415		1.64	1.416	1.623			2.02	2.31	2.28		2.03
Delta							3.692	3.961	3.857	3.705	3.77	3.537	3.68	3.39	2.95	2.91		4.02
BA.1	0.478	0.492	0.378	0.495	0.387	0.4	0.406	0.423	0.383	0.42	0.382	0.382	0.442	0.575	0.451	0.294	0.368	0.264
BA.2	0.349	0.433	0.401	0.446	0.451	0.335	0.712	0.603	0.622	0.647	0.641	0.629	0.7	0.738	0.756	0.86
BA.4/5	0.364	0.404	0.387	0.408	0.447	0.35	0.416	0.447	0.427	0.35	0.428	0.38	0.823	0.93	0.942	0.863	0.893	0.797
BF7	0.795	0.933	0.919	1.029	1.01	0.988	1.1	1.197	1.213	1.119	1.184	1.292	0.805	0.926	1.02	0.441
BQ.1	0.723	0.744	0.778	0.779	0.939	0.839	0.899	0.923	0.748	0.894	0.914	0.871	1	0.632	0.702	0.63
BQ.1.1	0.736	0.671	0.523	0.698	0.654	0.724	0.779	0.869	0.738	0.719	0.758	0.811	0.883	0.976	1.04	0.874
XBB	0.814	0.644	0.795	0.766	0.662	0.751	0.674	0.766	0.945	0.714	0.756	0.771	0.641	0.768	0.764	0.769	0.748	0.732
XBB.1	0.525	0.597	0.525	0.699	0.692	0.791	0.798	0.802	0.998	0.922	0.92	0.641	0.561	0.651	0.778	0.651	0.701	0.656
XBB.1.5	0.831	0.599	0.685	0.715	0.937	0.886	0.827	0.771	0.749	0.814	0.734	0.611	0.57	0.888		0.835	0.846	0.786
CH1.1	0.57	0.479	0.495	0.613	0.511	0.552	0.539	0.546	0.595	0.617	0.676	0.661	0.789	0.672	0.656	0.692
EG.5.1	0.529	0.566	0.552	0.613	0.628	0.502	0.655	0.662	0.864	0.742	0.728	0.748	0.543	0.628	0.72	0.643
BA.2.86	0.772	0.794	0.721	0.824	0.824	0.714	1.353	1.163	1.143	1.13	1.051	1.142	0.657	0.628	0.528	0.548
HK.3	0.822	0.599	0.803	0.918	0.671	0.757	0.465	0.64	0.646	0.861	0.662	0.56	0.61	0.842	0.753	0.981	1.12
HV.1	0.29	0.321	0.271	0.349	0.359	0.301	0.29	0.284	0.3	0.317	0.296	0.297	0.57	0.841	0.752	0.81
JD.1.1	0.482	0.483	0.652	0.478	0.523	0.756	0.592	0.763	0.691	0.756	0.668	0.702	0.51	0.825	0.763	0.754
JN.1							1.195	1.235	1.222	1.306	1.331	1.156	1.03	0.953	0.88	0.83
Fig3c
WT	1.54392	0.212652	1.34		1.65	1.32	1.68	1.31
Beta	1.56414	0.097182	2.02	2.31	2.28		2.03
Delta	3.75367	0.133571	3.68	3.39	2.95	2.91		4.02
BA.1	0.418833	0.042692	0.442	0.575	0.451	0.294	0.368	0.264
BA.2	0.522417	0.126547	0.7	0.738	0.756	0.86
BA.4/5	0.400667	0.033074	0.823	0.93	0.942	0.863	0.893	0.797
BF7	1.06492	0.138759	0.805	0.926	1.02	0.441
BQ.1	0.837583	0.075492	1	0.632	0.702	0.63
BQ.1.1	0.723333	0.082624	0.883	0.976	1.04	0.874
XBB	0.754833	0.07687	0.641	0.768	0.764	0.769	0.748	0.732
XBB.1	0.7425	0.149585	0.561	0.651	0.778	0.651	0.701	0.656
XBB.1.5	0.76325	0.09841	0.57	0.888		0.835	0.846	0.786
CH1.1	0.571167	0.060161	0.789	0.672	0.656	0.692
EG.5.1	0.649083	0.102129	0.543	0.628	0.72	0.643
BA.2.86	0.96925	0.207355	0.657	0.628	0.528	0.548
HK.3	0.700333	0.127806	0.61	0.842	0.753	0.981	1.12
HV.1	0.30625	0.024944	0.57	0.841	0.752	0.81
JD.1.1	0.628833	0.107923	0.51	0.825	0.763	0.754
JN.1	1.24083	0.060639	1.03	0.953	0.88	0.83
Fig3d
Tnb04-1
ug/ml	WT			BETA			DELTA			BA.1			BA.2			BA.4/5			BF7			BQ.1			BQ.1.1			XBB			XBB.1			XBB.1.5			CH1.1			XBB.1.16			EG.5			BA.2.86			HK.3
0.005081	68.33	20.6	6.59	54.15	15.5	6.31	49.67	26.63	8.5	15.75	13.45		21.57	8.41		15.78	-4.28		24.25	19.39		8.9	11.11		20.61	27.01		27.45	-2.54		12.47	7.18		20.64	18.41		14.96	15		7.65	3.55	-1.54	-6.51		-16.73	24.57	27.57		2.89
0.015242	73.82	45.23	15.25	68.56	38.2	24.59	65.2	36.33	11.09	37.36	7.3		32.9	17.96		28.22	6.75		26.9	14.45		23.37	19.07		29.11	34.14		40.99	11.1		26.34	22.21		36.81			24.38	12.99		13.85		11.43	-15.58	4.22	-12.92	20.31	21.29		5.48
0.045725	81.53	60.55	35.83	78.91	52.32	35.63	73.51	55.89	21.66	36.79	37.43		44.19	18.04		30.27	11.74		35.83	18.24		31.08	30.99		33.44	31.71		49.66	25.75		32.89	25.3		40.86	13.1		36.21	32.27		22.45	7.58	15.55	-29.03	-3.91	3.66	36.57	38.63		15.83
0.137174	85.03	74.9	49.36	80.22	67.48	36.82	81.28	67.02	22.14	45.09	36.07		50.79	39.94		37.69	34.76		40.4	37.61		31.64	32.07		32.11	44.99		55.78	49.42		41.59	39.51		47.72	28.81		50.77	44.81		25.04	12.89	26.72	7.27	-2.97	30.96	37.76	34.07		18.96
0.411523	88.33	82.65	65.44	83.76	72.23	43.46	82.41	78.24	47.26	51.39	48.1		50.86	57.08		45.57	35.37		42.45	37.27		39.77	38.65		43.85	62.27		55.78	61.41		54.95	56.53		36.72	50.52		50.7	60.53		36.48	43.18	31.2	16.68	29.82	40.57	48.76	47.03		35.21
1.23457	91.58	86.78	74.81	87.98	76.07	59.36	86.53	87.08	56.97	57.62	58.22		57.64	60.98		40.99	49.08		47.06	41.91		37.71	56.26		47.96	60.46		63.53	67.1		59.31	65.43		46.44	49.95		53.66	58.97		54.46	53.11	28.41	33.77	27.4	47.48	58.16	52.38		38.79
3.7037	94.74	89.54	80.68	90.04	88.51	69.48	90.19	90.84	69.12	62.67	61.88		65.86	66.09		53.63	53.27		53.93	50.12		56.64	50.59		54.24	70.53		70.13	76.98		65.76	70.81		50.1	55.65		66.73	69.04		74.03	63.32	48.12	50.12	45.7	58.02	70.03	57.24		47.88
11.1111	95.85	92.96	84.44	92.88	91.9	80.72	93.14	93.04	80.19	67.04	68.83		70.39	68.52		57.97	64.57		58.14	55.96		68.42	68.01		61.48	68.13		79.96	84.52		76.03	81.55		60.62	65.08		73.86	81.47		72.75	70.64	59.5	50.59	55.51	68.72	65.27	56.96		71.96
33.3333	96.9	94.09	90.46	94.96	95.32	85.67	95.53	94.48	84.27	76.65	73.79		80.76	76.91		71.74	66.93		67.08	64.48		81.79	77.53		74.55	78.1		86.95	83.54		86.2	86.78		68.71	78.48		79.21	82.4		87.03	81.52	74	60.42	73.07	78.98	61.14	61.42		77.34
100	97.91	96.61	92.59	96.54	95.52	90.11	97.14	95.56	89.83	86.44	77.69		91.76	85.53		80.5	73.89		80.86	79.51		84.68	83.1		82.79	83.7		92.31	92.4		93.71	89.35		83.52	84.73		85.41	82.21		90.71	92.23	80.63	76.95	74.02	83.12	71.89	63.58		84.29
Tnb04-2
ug/ml	WT			BETA			DELTA			BA.1			BA.2			BA.4/5			BF7			BQ.1			BQ.1.1			XBB			XBB.1			XBB.1.5			CH1.1			XBB.1.16			EG.5			BA.2.86			HK.3
0.005081	-10.41	15.22	-2.69	0.04	5.11	2.77	-3.41	1.88	-5.52	-12.61	-9.17	-4.45	-17.07	-20.72	-16.32	5.91	11.44	5.02	-1.12	0.94	-16.12	-7.21	-18.2	-10.1	-10.31	-0.38	-3.02	-9.46	-21.14	-6.68	-10.31	-20.34	-19.77	-12.75	-4.27	-17.25	5.1	-4.68	21.29	-17.76	-17.74	3.37	-24.24	-13.36	-12.98	-11.4	-16.03	-15.46	9.65
0.015242	1.86	16.83	6.14	6.29	15.32	14.9	6.8	14.88	3.81	-21.15	-0.87	-2.63	-13.35	-8.7	-34.56	-0.26	-1.15	13.25	-4.34	9.17	-3.17	-17.64	2.82	-7.2	4.98	16.52	11.32	3.45	-1.1	-4.57	2.48	0.18	-22.82	-27.27	-9.94	-2.33	-2.53	16.02	6.61	2.16	-1.42	-8.03	3.15	4.44	3.42	-6.94	-2.22	7.77	4.02
0.045725	15.41	32.24	21.28	12.29	29.22	22.06	14.94	13.44	11.26	-13.13	3.71	-9.35	-19.2	-32.65	-29.29	4.86	19.01	3.49	-3.36	4.47	-1.28	1.16	-4.29	-8.57	-5.37	6.47	6.57	1.49	-0.08	-0.92	-1.78	5.35	-9.09	-10.21	-8.23	-15.56	-6.18	3.52	-1.03	-11.55	-16.35	-6.44	-4.83	2.45	14.13	-7.25	-11.64	-7.43	19.17
0.137174	41.86	57.89	48.92	37.31	46.98	41.16	40.95	49.29	37.16	-1.24	14.1	-8.23	-19.45	-10.13	-41.95	3.5	23.37	10.1	-2.58	17.53	0.69	2.45	8.16	1.01	-15.41	22.39	-0.49	-4.03	3.87	-8.76	3.07	3.37	-1.98	-9.61	1.7	-13.53	15.22	23.77	11.83	18.98	15.76	-8.11	-11.47	7.65	5.94	12.82	12.69	10.19	14.25
0.411523	67.37	77.33	71.2	62.59	63.98	64.4	71.92	75.42	64.63	3.42	27.78	10.88	-15.68	-23.4	-17.05	8.5	16.23	15.31	3.4	13.34	5.3	3.06	22.05	-0.6	6.57	26.1	17.62	25.94	26.49	15.62	24.5	25.36	8.43	7.35	6.99	10.12	30.18	33.11	27.17	23.19	34.29	26.32	8.67	23.29	15.33	28.51	25.78	33.21	32.92
1.23457	81.56	85.82	78.33	72.48	72.35	75.42	78.01	78.52	76.11	36.53	33.79	33.31	-1.26	-11.06	-16.61	32.41	42.15	31.56	4.22	25.63	20.52	4.79	15.36	17.25	9.42	24.91	20.15	33.4	37.7	26.79	32.31	37.68	35.27	19.69	22.44	18.88	42.78	54.23	41.31	39.68	35.75	38.8	32.98	41.05	32.35	34.74	38.51	41.82	38.14
3.7037	83.66	90.61	85.69	75.28	79.34	79.66	84.31	86.06	85.19	31.54	45.16	33.96	24.42	6.6	20.42	38.51	40.93	44.37	18.54	30.01	28.53	12.11	34.37	27.06	19.75	36.79	20.91	38.01	46.47	39.91	49.78	47.06	25.31	31.66	48.07	28.47	51.28	55.89	53.46	42.66	46.56	46.7	41.13	50.59	46.65	39.74	49.4	43.88	37.91
11.1111	92.84	91.51	90.92	87.98	87.77	87.21	90.7	90.58	89.16	50.42	39.37	52.54	34.05	29.6	29.99	44.68	46.42	54.17	21.63	33.06	32.05	26.79	29.92	30.63	33.84	47.45	45.92	50.94	60.19	55.13	60.32	52.81	44.63	51.47	59.35	42.35	64.54	76.42	65.99	64.72	68.37	67.09	53.1	56.92	56.53	54.06	53.14	51.8	46.14
33.3333	94.95	94.28	93.56	88.89	93.31	92.08	93.45	93.38	91.09	58.5	55.14	46.42	40.08	43.22	50.14	58.84	60.42	60.99	38.12	35.3	37.29	39.4	51.6	45.2	36.67	45.59	41.63	62.27	70.31	64.42	69.93	53.36	51.96	59.3	57.4	60.09	77.5	79.95	83.79	64.56	73.71	67.65	66.7	74.95	67.86	58.42	60.57	64.43	62.96
100	95.91	95.04	94.62	90.66	93.65	93.19	96.22	94.45	95.42	68.13	65.91	55.29	75.51	73.65	61.05	74.68	71.64	70.47	60.66	59.76	60.04	63.69	63.18	65.51	63.7	65.49	64.08	84.57	82.58	76.24	84.36	81.29	78.65	69.42	61.51	72.47	78.71	77.47	74	83.39	83.05	81.79	72.11	73.87	74.63	74.96	71.79	72.84	70.05
Tnb03
ug/ml	WT			BETA			DELTA			BA.1			BA.2			BA.4/5			BF7			BQ.1			BQ.1.1			XBB			XBB.1			XBB.1.5			CH1.1			XBB.1.16			EG.5			BA.2.86			HK.3
0.005081	73.15	30.4	25.47	51.25	8.75	19.77	41.53	23.33	19.71	6.48	-6.14	-3.78	15.52	24.25		3.71	-13.86	-1.3	17.31	-15.8	7.65	15.97	-0.45	-10.35	2.58	-4.02	3.09	10.87	-8.87	-11.09	8.42	17.59	16.85	13.28	-19.6	-5.47	14.6	9.3	-1.88	3.53	11.11	-17.97	-4.82	14.75	10.12	22.13	8.86	27.36	16
0.015242	79.09	27.75	41.66	63.74	7.7	35.05	57.53	34.72	30.43	11.29	-8.08	6.75	20.27	21.8		9.77	-27.21	2.22	17.07	-19.58	4.44	8.57	-7.14	-4.22	7.16	3.92	8.21	19.56	-36.04	14.44	17.79		25.89	17.62	-11.73	-1.28	23.34	-0.21	9.55	11.97	-15.78	-15.15	-22.68	-9.58	-5.19	28.77	11.13	26.07	12.53
0.045725	83.8	47.6	50.41	68.68	45.42	41.16	71.24	35.31	44.78	32.5	-13.36	8.24	29.4	21.89		13.67	-29.69	-8.58	19.62	-23.65	-6.96	22.22	-22.31	-10.57	7.37	5.21	12.41	29.69	2.35	28.56	34.28	19.9	25.89	28.8	-26.75	0.49	34.19	-0.94	12.99	7.04	-2.94	14.82	-30.56	-12.83	-7.68	35.01	38.89	33.77	10.75
0.137174	85.1	65.12	61.55	74.31	41.89	59.15	74.88	57.74	54.34	35.34	-6.66	0.23	37.69	22.37		18.51	-36.84	-0.92	31.23	-37	-4.23	21.02	2.9	6.48	18.87	6.87	12.89	34.51	22.55	39.45	43.21	31.86	33.6	46.28	3.73	-0.24	40.7	25.16	19.43	-3.51	26.52	10.11	-0.29	-11.91	-2.56	47.1	45.78	45.55	22.6
0.411523	87.77	64.43	69.16	77.37	63.01	63.68	84.42	67.54	65.36	46.39	9.06	22.84	47.04	40.59			-18.83	20.36	36.89	-23.01	2.55	30.15	1.08	2.08	26.89	19.29	15.91	47.77	36.12	39.39	48.12	50.34	40.21	45.78	15.75	19.75	54.39	16.42	22.31	23.34	36.86	29.48	10.28	11.22	-0.43	57.16	51.42	44.28	24.47
1.23457	91.84	68.9	80.63	81.25	61.2	75.54	88.75	78.53	72.64	47.3	20.4	11.51	48.28	62.21		25.7	3.79	22.55	37.66	-11.9	4.71	40.24	25.87	5.79	34.55	21.95	19.22	55.78	49.57	49.26	57.42	52.45	43.85	58.06	23.23	20.5	60.48	23.69	35.86	36.11	43.43	47.59	29.37	8.33	25.95	58.41	52.89	53.25	38.77
3.7037	92.83	83.76	87.63	89.71	77.44	83.79	90.19	80.29	81.99	54.7	37	18.27	51.92	64.02		27.25	14.92	23.19	44.9	-7.87	19.34	42.31	35.33	28.28	36.73	31.47	23.27	65.13	54.23	57.28	63.65	53.84	54.52	67.2	31.48	27.38	74.8	36.02	43.95	32.32	51.12	53.38	32.43	25.93	39.8	68.4	61	57.54	49.69
11.1111	94.94	82.94	90.59	92.3	76.14	87.32	92.92	86.85	85.67	57.81	31.97	33.97	65.84	71.93		42.81		39.03	54.98	32.21	30.93	53.65	27.19	34.55	48.6	36.29	31.23	70.92	59.49	62.45	73.75	54.76	60.52	74.45	47.79	41.42	77.94	46.62	50.27	46.61	61.48	70.34	47.51	52.92	55.74	65.82	65.57	61.79	66.79
33.3333	96.86	91.73	92.83	93.99	83.04	89.96	93.18	91.41	90.63	67.8	48.17	39.28	72.97	71.44		54.99	37.58	51.53	65.09	26.54	37.49	65.1	50.33	44.66	60.35	65.3	55.36	81.22	69.71	81.31	80.15	60.46	68.96	79.14	57.64	53.12	78.7	61.47	53.66	66.51	85.49	83.56	58.49	63.71	57.97	74.32	70.85	70.17	77.7
100	98.26	89.7	91.66	97.36	87.75	92.89	96.11	92.92	93.98	77.86	62.58	50.87	80.7	79.42		74.3	50.07	59.8	76.35	50.97	67.26	75.29	60.95	59.04	74.83	65.92	71.27	90.22	74.52	75.79	86.87	77.77	78.63	89.99	70.42	71.38	81.97	64.89	60.7	72.39	83.46	89.61	70.06	75.88	72.36	81.75	75.46	70.12	82.47
TnbE6
ug/ml	WT			BETA			DELTA			BA.1			BA.2			BA.4/5			BF7			BQ.1			BQ.1.1			XBB			XBB.1			XBB.1.5			CH1.1			XBB.1.16			EG.5			BA.2.86			HK.3
0.005081	30.57	-5.97	6.4	33.84	5.85	1.61	34.04	1.46	12.49	4.77	-8.61	2.26	-4.17	-0.55	-1.32	-0.53	3.58	-13.39	-21.53	-5.34	-12.41	-12.09	-3.8	-3.12	-3.11	4.97	-10.56	8.6	-9.11	-2.07	-1.05	-9.92	0.58	-5.26	14.76	-2.83	-2.54	-12.71	-3.25	-6.8	-44.93	15.57	3.7	-20.92	-7.57	19.97	13.01	22.78	8.67
0.015242	52.59	1.69	14.49	49.77	6.19	1.54	49.59	5.17	17.08	10.68	-18.82	4.11	-0.48	-1.12	-1.63	-1.07	7.74	-15.36	-5.15	-12.59	-5.71	-23.87	-14.51	-4.56	-4.32	-2.44	-10.03	7.11	-16.08	-1.95	6.93	-20.36	-9.1	-7.65	1.66	-1.47	4.33	8.71	-20.16	9.91	-21.97	15.81	3.14	-4.25	-34.33	12.98	25.7	25.17	12.4
0.045725	76.88	28	27.21	58.18	19.14	0.5	60.71	10.75	24.46	8.37	-12.17	5.63	-9.55	-26.5	-10.58	3.53	-14.25	-13.77	-7.94	-11.54	-4.54	-21.02	-9.67	7.92	-2.93	-13.74	-16.44	11.81	-15.21	-0.55	15.27	-30.99	-1.18	-8.65	2.76	6.18	-5.21	1.1	-16.24	5.81	-3.92	19.1	20.39	-16.84	-22.52	32.09	34.52	28.62	5.2
0.137174	84.11	51.91	45.01	65	45.86	22.26	64.29	34.68	36.93	21.45	-37.22	1.3	2.36	-18.58	-14.12	-2.43	-19.49	-7.06	7.05	-27.85	-10.28	-10.3	-20.38	-8.12	3.83	-20.82	-8.49	13.99	11.61	-8.7	18.73	-19.27	-4.25	6.77	3.33	3.81	8.44	-4.28	-6.29	11.97	14.07	6.36	29.92	1.65	-21.22	46.23	33.36	40.35	11.07
0.411523	84.28	72.35	59.06	74.36	55.6	38.59	73.82	47.08	50.18	38.72	-9.63	0.25	18.58	-8.19	-18.16	4.65	-5.12	-17.75	0.48	-55.52	-8.22	-15.35	-20.25	0.87	16.36	7.82	-17.4	24.57	17.34	-0.67	29.72	5.8	0.4	23.87	10.68	1.93	6.89	-3.57	-8.91	12.17		13.47	34.65	1.42	12.93	51.64	46.73	43.79	28.34
1.23457	90.18	77.56	71	78.67	63.96	53.28	77.74	56.67	58.59	34.94	20.8	3.4	22.95	19.24	-25.18	9.32	-4.94	-16.73	6.38	-7.18	-1.14	-4.56	-36.95	-7.4	19.38	11.16	-16.85	42.18	25.72	9.44	45.49	31.54	18.81	37.16	2.64	-7	21.5	10.99	-8.98	15.9	22.29	8.94	57.55	30.38	17.15	54.07	47.81	52.33	30.53
3.7037	92.56	84.98	80.26	84.9	71.45	55.82	85.12	69.86	68.19	33.87	27.16	-2.44	29.98	22.66	-31.97	6.79	3.65	-13.24	8.97	2	-17.86	4.53	8.38	-10.39	23.79	40.66	-24	44.22	35.75	24.63	54.56	41.46	23.51	33.51	4.45	5.85	44.54	26.24	4.8	25.77	44.14	34	54.85	31.64	22.12	61.25	53.47	57.59	43.71
11.1111	95.36	91.34	87.6	87.85	83.21	73.52	90.5	75.11	77.01	49.83	31.49	3.15	38.37	35.51	-26.09	13.9	31.15	-13.16	14.42	6.95	-5.37	18.08	24.43	-14.11	31.7	51.6	-11.29	60.04	58.4	40.66	66.65	41.98	42.21	47.11	27.41	23.51	51.79	27.42	8.96	35.06	54.32	42.48	68.99	48.62	62.11	72.85	63.82	62.62	55.65
33.3333	96.02	92.07	90.96	91.8	87.16	77.43	91.54	82.81	86.64	54.35	36.67	22.83	54.37	37.02	13.16	33.27	34.22	-0.64	40.08	48.91	14.07	30.03	32.64	10.81	57.67	56.99	17.76	79.83	61.61	57.18	75.94	52.5	52.57	63.03	33.26	37.82	68.48	45.18	21.64	57.13	81.58	56.57	78.09	74.53	62.8	72.62	72.95	67.2	73.34
100	96.3	95.07	94.72	93.61	89.63	86.15	94.32	87.1	90.99	60.07	49.88	33.39	63.43	55.71	41.27	43.99	60.14	33.1	46.27	51.74	46.96	54.65	46.83	30.26	63.18	72.43	47.3	80.37	76.49	59.29	82.01	68.23	67.84	71.79	71.55	52.38	65.54	42.48	52.54	71.21	92.28	67.48	82.02	82.45	74.74	75.72	75.8	71.57	69.26
TnbE12
ug/ml	WT			BETA			DELTA			BA.1			BA.2			BA.4/5			BF7			BQ.1			BQ.1.1			XBB			XBB.1			XBB.1.5			CH1.1			XBB.1.16			EG.5			BA.2.86			HK.3
0.005081	-5.11	5.49	11.73	-11.09	-4.36	-6	-5.02	-0.42	-0.13	-2.38	-3.95	-6.19	-21.98	-21.94	6.85	-15.74	5.37	-2.76	-2.98	8.97	-0.32	13.54	4.65	-2.88	-5.73	3.01	7.19	4.84	-25.62	-3.39	-6.08	-5.69	-8.57	-7	-2.8	-0.97	-9.58	-11.93	-20.33	-17.13	-23.6	0.25	3.54	2.99	8.57	-18.85	-4.28	0.14	-3.83
0.015242	7.55	10.45	3.34	-8.42	4.27	-10.44	-0.58	6.56	7.12	-5.76	-8.69	-3.79	-5.82	-5.49	-13.09	-12	2.38	1.47	-8.6	15.41	1.07	17.26	8.94	6.07	13.38	13.54	2	-7.07	-16.45	-7.9	9.25	17.53	6.43	-10.98	-15.49	4.54	-11.46	2.92	-20.86	-14.67	-16.76	6.91	0.49	8.24	-4.34	-8.36	-0.03	5.43	1.55
0.045725	16.95	21.77	12.77	15.14	19.27	4.53	5	15.03	18.76	-13.37	6.28	-22.12	-13	-0.78	-16.22	12.57	-3.46	4.19	3.05	16.72	18.45	3.4	2.4	-8.19	-10.24	10.5	2.56	-11.42	-14.03	-18.84	6.63	21.05	-1.34	-9.28	4.19	0.45	-13.31	4.6	-12.29	-11.93	-5.16	-27.95	-3.14	6.19	-2.06	-0.72	-0.16	-7.68	1.05
0.137174	48.15	46.84	42.48	29.87	41.3	27.19	28.36	43.97	39.79	1.55	1.06	-2.08	-7.8	-4.83	-2.62	9.87	20.59	9.52	12.5	17.85	22.31	7.44	14.38	4	5.12	12.57	8.4	2.79	-1.4	-5.26	16.46	15.78	4.52	4.32	1.46	0.67	2.3	-7.56	0.13	-3.31	-6.51	-5.4	9.59	15.78	4.08	5.99	7.49	7.15	-10.37
0.411523	69.91	69.5	71.31	53.4	56.5	49.73	49.04	54.58	55.28	19.19	23.49	20.03	-0.86	6.24	5.49	11.32	10.06	9.2	1.11	21.03	10.02	10.25	11.83	-1.41	0.12	3.22	7.92	24.21	8.55	11.14	24.07	23.03	26.07	12.48	17.41	16.06	0.7	23.24	16.55	6.68	12.34	20.61	17.75	24.24	18.41	15.68	23.41	14.01	11.57
1.23457	78.41	80.82	77.22	66	67.69	53.93	64.85	73.84	71.05	35.5	44.04	33.34	26.8	26	16.5	30.14	32.9	30.24	26.28	32.32	36.2	10.11	27.23	23.2	11.47	19.3	17.07	31.44	33.49	31.84	43.87	45.85	39.93	29.69	35.49	31.21	31.35	39.89	40.37	21.31	30.55	30.61	28.55	36.7	18.85	32.71	44.37	33.81	17.11
3.7037	86.49	86.92	84.62	72.76	75.67	72.4	76.58	81.77	79.51	45.31	50.59	39.57	46.36	51.47	41.54	47.68	45.02	39.63	45.84	41.5	38.2	33.96	35.64	30.99	23.69	27.04	30.2	55.75	52.93	56.25	55.56	61.37	52.92	51.06	43.48	46.7	46.21	36.85	42.32	41.99	49.13	47.74	38.37	43.65	40.91	42.94	52.53	47.12	32.88
11.1111	87.37	90.12	88.66	80.12	80.98	77.53	83.5	86.75	86.38	56.17	65.13	53.83	55.37	56.08	57.25	57.5	51.83	56.84	47.57	45.68	49.29	40.11	49.48	45.34	39.56	42.66	35.21	60.93	63.7	63.01	67.05	67.56	72.13	60.73	59.85	65.74	54.9	58.65	54.71	52.04	55.85	60.01	52.69	56.92	49.69	54.7	55.83	57.73	48.64
33.3333	89.66	91.67	89.14	85.71	86.4	85.31	88.56	91.01	90.49	57.84	59.04	61.73	69.85	73.68	66.52	55.88	64.22	60.87	54.79	59.14	56.05	58.34	55.99	51.27	49.37	55.89	51.21	69.88	71.55	71.88	78.84	78.15	75.77	71.4	68.81	73.01	61.19	59.24	60.62	69.76	76.04	70.23	65.97	63.84	60.21	62.91	64.86	64.53	58.44
100	92.69	90.37	92.65	90.74	90.79	91.84	93.83	94.72	95.26	61.34	71.22	74.12	70.77	75.24	79.5	79.56	75.3	72.7	71.2	70.99	72.29	76.2	74.33	72.54	57.79	70.12	72.72	86.14	84.23	85.8	90.07	86.04	86.89	74.77	79.06	77.16	71.52	75.88	71.96	82.56	79.05	77.43	67.26	72.78	73.73	72.06	78.71	68.21	73.3
LY-CoV-1404
ug/ml	WT			BETA			DELTA			BA.1			BA.2			BA.4/5			BF7			BQ.1			BQ.1.1			XBB			XBB.1			XBB.1.5			CH1.1			XBB.1.16			EG.5			BA.2.86			HK.3
0.005081	70.89	20.76	34.25	54.87	1.34	4.97	51.38	29.22	2.64	47.08	21.13	2.67	34.62	28.28	-31.92	18.22	27.98	23.9	24.16	7.43	-2.63	-15.36	-9.94	-10.54	-10.85	13.26	-2	-13.7	-14.62		-4.17	-14.93		1.76	-8.95	-17.79	17.88	1.48	-12.61	-10.99	-1.44	-10.58	-0.48	-14.55	-23.93	1.33	29.3		-2.41
0.015242	80.89	43.95	46.35	68.59	11.85	22.36	65.37	54.24	18.82	56.19	39.19	24.17	36.78	48.19	0.4	37.7	46.67	42.36	37.5	26.86	13.71	-15.21	-10.82	-9.7	-7.53	12.57	5.69	-13.28	-1.33		11.13	-9.33		-8.79	13.52	-1.61	35.19	-1.96	-7.69	-13.16	-6.26	0.32	1.7	-4.81	-25.79	5.53	29.46		2.47
0.045725	89.34	66.83	55.98	79.83	7.15	46.02	75.54	75.82	28.29	65.68	55.31	36.14	58.29	66.1	11.26	48.36	62.58	43.17	55.19	40.04	31.66	-10.96	1.78	-4.61	-5.47	12.17	0.47	-3.13	-1.48		20.42	-17.33		-3.26	8.26	-1.67	33.8	-0.89	1.72	5.15	0.21	6.5	20.85	-13.37	-25.35	-0.12	35.86		4.19
0.137174	89.38	82.82	59.77	84.99	82.53	48.86	83.25	85.14	42.95	73.81	67.52	53.38	62.99	65.48	30.64	61.56	71.26	52.84	54.59	65.33	25.78	-11.24	3.19	-1.25	-10.76	19.04	-0.27	-14.64	-0.04		24.42	7.2		-10.85	18.77	-1.01	20.17	-6.73	-5.56	-11.88	1.16	6.55	15.95	1.79	-25.28	18.82	28.03		0.41
0.411523	91.68	86.11	71.52	88.24	87.55	63.66	87.38	93.28	61.25	78.68	71.28	62.56	74.99	71.75	44.9	68.3	80.84	68.01	70.7	79.35	38.91	-12.01	7.08	-0.74	-5		3.78	-20.55	11.45		30.93	7.16		-24.32	18.31	2.08	18.98	4.66	0.73	-5.02	15.14	3.64	12.96	-10.29	-7.86	22.13	39.08		-1.3
1.23457	94.21	88.1	79.68	91.37	91.15	70.31	90.82	94.21	71.09	80.57	73.61	69.04	82.17	74.98	55.58	74.78	85.5	67.91	75.62	79.05	55.98	1.33	13.97	1.09	12.01	35.32	8.38	-14.56	28.73		31.88	2.76		-29.29	10.69	-3.87	5.84	11.67	-17.8	9.91	2.34	10.96	18.14	-8.57	-16.88	28.15	36.32		-0.22
3.7037	95.36	92.09	85.66	93.58	92.59	79.16	93.92	94.37	82.21	89.08	74.28	79.58	85.78	76.65	71.12	82.08	85.76	82.57	83.61	81.17	69.02	10.88	21.33	3.38	8.76	38.76	19.24	-2.47	34.65		38.63	23.34		-15.71	34.99	2.61	10.08	12.63	-9.58		7.76	13.55	10.49	3.71	-9.03	23.75	45.28		1.16
11.1111	97.4	91.13	92.14	95.82	92.98	86.53	95.26	95.42	87.38	91.42	70.97	86.46	88.96	74.98	76.07	86.35	87.67	85.52	86.99	84.45	78.71	25.07	51.43	28.82	11.31	38.61	15.44	9.28	34.2		50.01	46.82		-13.13	42.17	5.04	32.25	17.78	-2.18	-0.51	1.44	3.98	13.04	1.31	-3.33	39.31	44.11		1.32
33.3333	97.72	92.55	93.54	96.46	93.6	91.16	97	95.05	92.9	91.65	71.83	90.53	91.95	78.56	82.83	90.6	85.49	92.7	91.49	85.78	90.55	48.12	72.4	41.79	45.29	62.33	27.96	30.93	44.72		55.14	51.01		-4.7	51.07	15.14	45.14	43.62	-4.22	8.9	22.11	20.1	31.49	2.75	-5.75	54.37	51.5		-13.9
100	97.55	91.09	96.8	98.02	92.78	95.52	97.42	94.95	96.31	95.58	70.24	92.45	95.32	75.39	91.95	95.17	86.89	95.02	96.22	86.03	95.36	72.15	71.23	66.45	70.76	78.62	64.24	49.67	75.64		70.28	70.86		28.49	61.04	20.52	65.57	33.01	19.13	22.69	36.76	26.81	28.12	32.05	11.51	59.85			-19.96
1-2C7
ug/ml	WT			BETA			DELTA			BA.1			BA.2			BA.4/5			BF7			BQ.1			BQ.1.1			XBB			XBB.1			XBB.1.5			CH1.1			XBB.1.16			EG.5			BA.2.86			HK.3
0.005081	14.34		-0.77	31.11		4.17	23.63		6.84	-3.13		1.89	4.59		-15.03	4.67		-2.28	5.08		-9.14	4.41		-7.12	-3.88	5.24	0.33	3.4		-22.87	-3.16		15.9	-10.32		-4.14	-2.55		-3.81	-7.65	4.67	-16.11	-17.55	-4.14	-0.3	0.15	6.45	15.35	-11.96
0.015242	26.48		4.91	39.1		7	35.66		14.03	11.75		12.67	12.41		0.99	-6.66		-4.15	12.2		4.76	2.18		-9.36	4.01	-9.78	1.77	-7.47		-3.29	-8.62		18.67	1.11		-2.87	6.65		7.33	1.9	15.77	11.67	-19.49	-23.93	-5.97	4.49	0.92	14.93	8.26
0.045725	41.57		19.08	41.55		19.5	35.95		21.54	-0.03		13.49	14.06		5.6	5.94		11	2.75		2.25	9.62		-8.3	1.03	-9.86	10.05	8.84		18.25	-5.72		19.85	3.66		3.49	13.37		5.27	11.22	4.16	6.2	-15.03	-19.74	-3.47	2.28	4.55	23.84	2.22
0.137174	41.48		14.78	41.09		31.3	40.07		28.85	3.49		7.38	8.3		-1.71	13.75		10.22	7.28		7.73	15.8		-5.23	6.32	-22.28	0.15	8.45		23.97	-3.7		26.81	-1.61		0.13	2.82		15.05	-0.56	0.07	-6.31	6.85	-10.65	3.25	-1.41	12.8	15.22	-0.9
0.411523	26.56		21.43	39.43		34.62			26.1	9.56		8.18	17.33		11.01	12.92		5.74	7.56		2.14	4.22		-0.37	-7.07	-23.39	12.41	11.03		10.34	0.32		18.71	-2.67		10.41	12.37		3.03	7.83	7.67	4.21	-29.89	0.54	4.8	16.23	3.7	16.11	3.53
1.23457	29.43		25.91	38.41		33.32			33.2	-2.79		9.59	6.2		12.4	-8.01		18.36	6.45		9.08	15.84		13.47	-5.51	-33.85	11.6	-6.41		16.23	-5.42		29.08	8.08		6.77	7.84		-0.75	4.75	18.28	7.72	-26.75	-17.13	-29.33	6.14	5.26	17.68	0.25
3.7037	6.74		15.53	38.59		42.03	40.53		34.81	9.22		6.98	1.12		-0.76	8.81		13.29	-6.7		11.3	11.67		13.58	1.84	-51.69	15.56	-2.43		12.59	0.19		26.92	-0.45		11.95	24.27		2.08	7.59	22.94	-0.28	-45.63	-6.47	-13.26	13.37	7.83	24.11	-0.01
11.1111	6.5		19.68	43.75		56.34	42.49		45.61	12.68		5.42	12.98		3.12	2.71		12.89	-0.86		12.19	7.33		9.98	-4.22	-43.6	14.62	0.05		13.05	-2.58		31.16	13.68		6.73	38.41		13.2	3.45	16.84	-6.43	-42.01	-6.07	-16.94	-4.89	0.71	23.74	-6.09
33.3333	17.38		35.52	51.53		60.13	45.83		52.38	26.4		16.03	6.59		12.73	0.44		16.87	1.34		22.72	14.22		21.05	7.87	-34.78	22.37	7.05		22.75	1.67		29.85	10.47		16.18	43.27		10	-5.68	8.33	-5.59	-33.05	-4.1	-5.28	3.64	6.85	26.75	-3.74
100	61.78		43.98	78.65		81.01	61.65		74.33	45.52		21.06	38.86		35.73	31.24		28.87	38.11		44.64	34.73		19.8	23.66	13.01	44.08	42.84		39.1	46.42		49.42	38.59		43.85	50.54		28.07	9.92	20.73	15.15	-9.51	8.93	-2.29	10.57	13.8	39.63	-13.95
NB70
ug/ml	WT			BETA			DELTA			BA.1			BA.2			BA.4/5			BF7			BQ.1			BQ.1.1			XBB			XBB.1			XBB.1.5			CH1.1			XBB.1.16			EG.5			BA.2.86			HK.3
0.005081	-7.61	-17.18		-22.23	-24.45		-19.77	-20.22		-33.07	-15.87	0.73	-0.88	2.41	-16.56	-19.4	-6.12	-10.21	7.86	-54.09	-3.18	-11.02	-1.84	-4.78	-10.25	-27.48		-22.1	-54.56	-10.45	-15.35	-37.7		5.25	-27.6		-3.46	-26.67		-4.36	4.71	1.64	-1.17	5.28	6.67	-8.86	-11.74	-0.16	-4.23
0.015242	-24.73	-60.89		-14.22	-47.1		-6.14	-51.65		-14	-23.98	-8.37	0.97	-17.61	-22.15	-11.31	-58.88	6.01	-2.04	-34.84	-8.5	-20.87	-7.25	-10.17	-10.38	-26.89		-26.38	-82.7	4.56	-20.31	-47.65		-7.11	-34.85		4.48	-33.94		-6.09	-25.93	2.03	-21.63	-2.2	3.57	-11.55	-9.67	-5	3.33
0.045725	-11.28	-93.75		-1.69	-54.99		6.36	-83.32		-28.11	-69.15	5.19	-7.89	-29.54	-6.46	-18.2	-50.56	-16.34	-1.31	-66.98	-6.71	-10.87	-23.27	0.59	-16.45	-49.24		-28.97	-74.87	17.56	-28.05	-55.46		-17.8	-76.6		-9.4	-58.24		-7.86	-30.14	-6.17	-18.64	-21.17	-13.51	-10.55	-12.33	-21.45	-0.03
0.137174	-7.83	-136.31		2.88	-81.23		18.96	-82.5		-37.61	-72.74	-4.05	-21.4	-31.14	-2.01	-12.94	-139.07	-18.63	-18.51	-85.51	-4.1	-26.15	-48.93	-18.54	-12.31	-63.99		-33.65	-103.69	7.88	-56.02	-61.26		-22.15	-98.87		-14.83	-58.86		-16.3	-19.01	-20.39	-16.32	-18.48	-7.1	-24.56	-30.2	-35.18	-5.01
0.411523	-4.23	-137.13		3.19	-93.92		2.81	-110.81		-57.63	-179.73	-18.72	-25.02	-56.86	-13.64	-51.63	-179.12	-10.02	-40.67	-138.69	-27.21	-39.76	-44.23	-24.84	-32.74	-82.63		-59.44	-170.47	-10.77	-73.23	-160.72		-49.63	-172.41		-23.84	-89.99		-36.04	-16.64	-28.13	-43.01	-36.05	-7.08	-31.26	-45.15	-60.87	-7.44
1.23457	-16.89	-240.35		-8.84	-131.22		0.07	-185.71		-79.28	-219.56	-13.3	-40.44	-98.13	-28.1	-84.11	-228.72	-26.98	-59.27	-205.17	-42.41	-63.31	-78.69	-19.1	-46.12	-134.54		-103.02	-263.69	-22.44	-99.42	-221.44		-54.03	-265.47		-56.12	-181.32		-49.68	-54.09	-51.75	-63.31	-57.96	-41.63	-84.48	-90.21	-70.46	-18.25
3.7037	-54.3	-350.72		-28.11	-228.38		-12.39	-248.94		-104.39	-300.5	-55.89	-80.25	-113.08	-61.48	-129.92	-386.02	-39.14	-95.49	-328.65	-79.51	-99.87	-162.45	-42.85	-91.94	-177.65		-131.4	-355.84	-47.36	-137.63	-257.05		-94.02	-361.52		-75.37	-296.72		-46.11	-79.37	-78.18	-115.14	-97.88	-83.68	-123.37	-129.44	-99.53	-33.09
11.1111	-108.06	-565.67		-57.74	-334.18		-29.49	-290.32		-153.16	-448.93	-98.49	-109.54	-187.06	-81.26	-195.21	-555.17	-59.66	-184.4	-475.7	-80.51	-159.86	-336.69	-82.12	-154.45	-292.31		-167.94	-520.9	-69.59	-208.64	-374.28		-156.72	-439.27		-132.86	-451.95		-128.03	-128.54	-149.11	-128.48	-131.92	-135.23	-187.71	-194.02	-129.92	-67.07
33.3333	-114.77	-769.4		-90.12	-317.7		-20.61	-482.75		-184.71	-486.12	-91.86	-153.02	-204.76	-108.99	-315.13	-681.7	-88.89	-229.11	-796.23	-88.05	-213.67	-486.47	-121.32	-226.47	-399.28		-284.49	-702.58	-84.84	-281.67	-568.02		-233.48	-636.82		-150.22	-453.31		-80.48	-177.06	-173.18	-158.69	-171.84	-176.14	-246.04	-240.33	-141.19	-103.71
100	-79.87	-669.6		-33.53	-121.24		-36.17	-358		-133.17	-344.07	-70.43	-149.09	-205.38	-81.02	-292.83	-657.17	-88.14	-230.17	-841.34	-45.44	-178.36	-583.19	-127.48	-220.16	-412.34		-277.43	-996.48	-81.81	-261.2	-682.72		-210.63	-613.6		-203.32	-656.52		-71.02	-149.5	-141.88	-208.97	-163.9	-139.14	-331.74	-253.69	-151.2	-146.3
CR3022
ug/ml	WT			BETA			DELTA			BA.1			BA.2			BA.4/5			BF7			BQ.1			BQ.1.1			XBB			XBB.1			XBB.1.5			CH1.1			XBB.1.16			EG.5			BA.2.86			HK.3
0.005081	-13.65	-17.49	-22.79	-6.8	-10.24	-11.59	-7.52	-3.32	-12.27	-7.27	-7.64	-38.15	-9.08	-16.33	-21.3	-4.38	1.03	-4.15	3.59	-20.56	-14.81	-7.09	-19.27	-31.07	-17.57	5	-5.11	-5.74	6.22	-2.99	-4.22	15.54	-32.94	0.73	-2.85	-19.26	-39.75	1.09	1.07	4.84	0.02	-3.34	4.72	-0.67	-19.78	-4.31	-1.74	12.01	4.79
0.015242	0.33	-18.12	-20.21	-18	-19.76	-10.76	-2.1	5.64	-32.38	16.76	7.13	-71.96	2.4	-7.77	-25.69	11.28	3.22	-12.43	3.11	-21.09	-21.66	3.43	-13.45	-40.37	-6.05	22.16	-26.74	-4.17	-9.41	4.13	-3.53	-3.89	-42.68	0.34	-3.39	-42.98	-22.52	-5.09	-35.84	16.09	-11.28	-12.82	15.26	5.21	-26.99	-4.05	1.83	9.76	-4.04
0.045725	-11.71	-20.35	-14.95	-11.98	-24.6	-22.02	4.19	-6.11	-44.33	7.87	-0.64	-65.96	-1.84	4.7	-52.85	6.94	6.76	-32.71	8.84	1.43	-30.42	7.68	-3.39	-60.28	-5.46	19.67	-35.69	-14.67	-11.7	-10.32	-7.84	3.09	-66.14	-0.28	5.62	-39.45	-5.97	-6.18	-18.36	12.64	-12.4	-12.73	19.58	-15.24	-32.74	-11.96	-3.26	14.93	4.65
0.137174	-11.97	-29.63	-32.84	-7.58	-3.98	-19.18	7.09	-13.06	-40.39	7.4	-3.88	-90.92	3.86	-13.82	-78.53	6.13	8.78	-43.94	10.22	7	-35.86	-2.2	-3.7	-81.8	-2.23	24.39	-62.67	-2.49	-6.85	-15.12	5.45	-10.93	-94.24	-2.66	-6.41	-65.11	-10.5	-4.2	-45.47	-3.86	-20.48	-42.49	26.86	-3.43	-20.17	-14.27	-4.72	3.98	-11.9
0.411523	7.26	-21.09	-35.17	5.74	-24.82	-20.44	9.96	-1.54	-56.22	-1.73	-6.41	-153.47	1.51	-9.85	-83.21	0.63	-6.5	-63.89	-0.18	-11.68	-71.8	-4.05	3.12	-71.61	-11.63	20.58	-64.92	-16.48	-32.77	-42.89	-10.59	-18.23	-125.37	-13.26	-10.61	-75.09	-38.65	-14.31	-57.64	-16.03	-35	-51.69	19.28	-42.19	-34.04	-47.16	-36.24	-26.59	-13.24
1.23457	26.22	-10.14	-46.45	15.7	-8.21	-35.35	16.27	-0.88	-80.19	-19.12	-22.28	-190.1	-19.61	-40.65	-129.35	-24.61	-14.39	-138.04	-15.41	-15.97	-135.88	-18.39	-14.83	-123.19	-32.23	11.47	-83.38	-36.56	-115.55	-86.18	-44.71	-34.98	-270.52	-24.62	-53.06	-78.23	-73.99	-32.59	-113.15	-40.29	-65.5	-111.12	-6.14	-41.61	-54.68	-109.2	-81.3	-60.03	-17.73
3.7037	48.02	21.65	-68.31	23	-10.46	-56.37	7.88	-11.75	-85.28	-36.16	-41.27	-265.07	-31.26	-72.15	-168.88	-39.97	-31.16	-131.37	-41.84	-50.46	-203.32	-43.28	-32.37	-210.07	-49.49	4.08	-122.99	-83.76	-125.77	-140.67	-65.46	-83.9	-194.87	-51.32	-83.48	-145.65	-103.49	-62.24	-157.61	-67.71	-97.53	-118.62	-27.27	-94.18	-91.24	-133.5	-107.69	-87.72	-44.32
11.1111	48.2	24.49	-94.44	15.1	-8.82	-61.73	16.27	-16.51	-96.9	-74.44	-74.79	-349.85	-62.3	-75.64	-236.22	-85.56	-65.54	-232.21	-71.78	-69.65	-268.87	-73.39	-57.76	-297.49	-84.73	-45.91	-201.87	-105.94	-136	-208.74	-100.12	-75.24	-221.42	-120.06	-85.48	-216.13	-163.97	-99.62	-268.79	-120.06	-176.3	-210.43	-62.15	-126.82	-113.71	-166.49	-170.18	-118.89	-67.49
33.3333	45.14	9.91	-113.92	8.5	7.93	-66.8	5.83	-14.57	-107.92	-48.29	-67.83	-394.87	-74.82	-97.56	-333.57	-110.46	-58.05	-326.35	-89.62	-117.36	-324.29	-98.33	-78.66	-409.6	-102.15	-53.31	-287.26	-104.26	-97.96	-295.65	-107.84	-86.38	-397.62	-121.29	-116.05	-329.48	-191.64	-141.11	-274.69	-200.68	-249.93	-284.99	-57.06	-131.96	-91.18	-235.9	-203.06	-127.34	-87.08
100	49.06	24.02	-127.38	8.22	20.9	-82.59	20.98	-11.59	-70.5	-9.47	-70.82	-462.74	-47.04	-92.49	-401.93	-116.99	-44.78	-457.36	-96.69	-91.19	-302.18	-90.67	-70.13	-498.62	-81.35	-19.53	-356.3	-72.06	-127.55	-329.31	-82.4	-102.05	-363.05	-93.95	-151.46	-420.84	-143.9	-194.71	-406.05	-220.36	-364.85	-392.3	-64.8	-42.26	-101.69	-227.48	-208.76	-130.16	-130.24
[truncated: 11 more columns]

## Sheet: Fig4
fig4a
ug/ml	WT			Delta			BA.1			BA.2			BA.5.2			BQ.1.1			XBB			XBB.1.5			EG.5			SARS-CoV-1
0.0045725	1.49448	-5.78704		16.6423	11.4237		3.75872	2.04292		6.15401	3.25678		-1.37671	-0.12749		25.8651	-13.3069		-6.40897	-1.26429		1.93066	-6.89309		27.5086	14.5027	7.37183	-3.91914	4.49779	11.8308
0.0137174	1.17877	-15.7101		24.9794	25.877		15.652	25.385		3.22747	0.403628		14.1957	11.2898		32.2676			-9.62244	-5.52689		-1.34276	-3.90082		51.4123	52.8269	37.6467	22.7759	34.6292	37.772
0.0411523	-10.2956	-17.1747		84.1846	75.8583		35.7662	41.6222		31.4675	27.3636		14.5519	18.0821		16.7216	42.8076		0.639221	4.48698		11.1664	8.67778		42.4707	43.8531		22.9854	44.0315	41.201
0.123457	73.9869	75.6387		98.3622	96.9176		71.0106	74.827		51.9414	55.5923		37.9488	43.539		45.33			36.0553	33.3446		24.2613	37.6531						42.4516	40.8171
0.37037	98.857	98.0961		99.5323	99.6843		82.9635	86.2969		84.047	80.3003		64.8893	83.1622		67.9521	55.8173		73.7134	72.3581		55.9246	52.8943		50.8684	53.63	48.6099	26.955	44.3996
1.11111	101.992	100.056		101.557	99.0366		95.4214	97.1725		94.6493	93.9086		90.4018	90.5124		88.287	95.0529		84.5579	85.0133		79.429	78.7255		70.5076	64.8533	72.6796	52.2499	51.4032	42.1035
3.33333	101.947	101.188		101.83	100.948		99.9796	97.975		98.3863	96.1124		98.921	97.4997		96.7267	95.7422		92.4653	94.1792		90.6708	87.6499		98.2121	93.2825	92.549	100.922	91.6927	69.9856
10	99.5709	99.6609		95.003	98.4097		98.4782	96.1945		97.6746	96.5326		96.7324	95.7734		79.2535	98.7889		92.379	96.1642		94.7608	90.9592		92.456	97.156	102.227	98.1391	100.254	92.4312
fig4b
	IC50	IC90
SARS-CoV-1	0.500233	5.60796
WT	0.097	0.164
DELTA	0.025	0.047
BA.1	0.056	0.481
BA.2	0.097	0.78
BA.5.2	0.169	0.909
BQ.1.1	0.189	1.043
XBB	0.181	1.689
XBB.1.5	0.273	4.253
EG.5.1	0.145	3.401

## Sheet: Fig5
fig5j
3	4	5	6	7	8	9	10
3.90842	4.36175	4.57262	4.30707	4.65575	4.90677	3.86884	3.9894

## Sheet: Fig6
Fig6a/b
E1Q
ug/ml	WT			Beta			Delta			BA.1			BA.2			BA.4/5			BF7			BQ.1			BQ.1.1			XBB			XBB.1			XBB.1.5			CH1.1			XBB.1.16			Pangolin CoV GD			Pangolin CoV GX			Bat CoV WIV16
0.0045725	33.76	50.76	64.16	26.52	29.31	39.77	42.2	27.63	19.22	35.25	39.73	44.27	25.97	43.01	16.18	17.41	26.39	24.41	20.95	32.7	29.52	26.37	34.66	10.72	7.14	27.63	41.61	37.06	28.69	34.13	46.75	38.42	25.79	36.59	37.1	24.25	39.06	33.25	18.49	39.7	26.17	3.66	36.04	19.57	9.9	17.81	17.07	20.66	14.44
0.0137174	51.22	65.84	74.13	32.37	50.57	61.02	54.99	50.26	43.95	39.96	53.84	57.21	32.09	42.87	43.87	10.21	29.78	31.22	34.77	50.38	52.06	41.81	51.44	36.24	26.56	34.64	52.92	45.16	46.01	41.97	56.93	57.58	42.04	54.64	57.42	43.23	59.16	53.4	46.84	58.62	52.24	34.49	50.31	42.25	36.89	52.38	49.57	48.1	6.05
0.0411523	85.5	83.13	90.66	70.32	77.14	81.29	76.64	76.58	73.35	56.1	75.68	74.53	58.17	56.61	62.46	53.43	57.15	57.12	64.82	74.04	63.92	62.62	65.68	53.52	59.53	63.81	55.01	67.5	63.17	60.37	75.94	77.69	72.14	74.89	74.43	67.04	77.64	71.61	63.48	79.64	73.95	64.45	73.07	63.9	63.38	73.18	70.9	66.09	61.35
0.123457	93.3	97.07	98.08	90.18	91.36	92.37	91.62	90.43	90.4	80.16	86.86	91.54	77	79.26	80.77	74.7	78.07	79.26	84.9	86.46	82.89	78.02	82.6	73.29	70.99	74.49	83.92	83.85	81.38	74.8	88.11	88.28	85.22	86.93	88.61	85.33	88.31	85.28	80.18	92.13	89.03	84.48	83.68	80.57	79.16	83.56	83.55	80.95	77.02
0.37037	99.23	99.23	99.94	96.61	96.86	97.55	97.46	95.89	97.7	94.41	96.83	95.36	90.88	92.92	91.18	91.39	91.38	91.8	94.08	94.55	93.51	91.2	91.87	90.96	89.88	87.84	92.45	91.59	91.46	90.11	94.7	95.43	94.66	94.59	94.37	92.71	95.19	93.95	93.38	96.56	96.17	94.9	91.13	86.01	86.6	85.43	80.25	85.37	92.6
1.11111	99.46	99.8	99.56	98.39	98.45	98.29	98.79	99.62	89.94	99.35	99.53	99.88	97.91	97.94	96.86	97.41	96.73	96.79	97.53	98.03	97.47	96.97	97.12	97.14	95.76	98.7	95.27	95.96	96.49	96	98.25	98.18	98.16	97.43	97.33	97.26	98.78	97.94	97.32	98.78	98.42	98.49	93.11	91.95	91.32	96.08	94.48	95.93	91.9
3.33333	99.78	99.97	99.09	98.64	98.6	98.6	98.62	99.72	97.22	99.51	99.69	99.6	98.41	99.11	98.61	98.8	98.57	98.61	98.48	99.28	98.66	98.54	98.74	98.73	99.42	99.9	99.25	98.22	97.06	97.86	99.19	99.31	99.24	98.78	98.84	98.72	99.75	99.22	99.09	99.68	99.45	99.36	94.85	94.19	94.19	95	95.23	95.45	95.22
10	99.7	99.92	99.99	98.74	98.96	99.09	99.32	98.54	99.37	99.96	99.24	99.72	98.91	99.58	99.35	98.98	99.29	98.83	99.3	99.17	99.65	99.34	99.26	99.29	99.36	98.66	98.01	98.78	97.23	97.93	99.46	99.8	99.78	99.55	99.51	99.54	99.35	99.66	99.51	99.78	99.79	99.74	96.51	95.83	95.91	96	95.34	95.83	95.46
R50Q
ug/ml	WT			Beta			Delta			BA.1			BA.2			BA.4/5			BF7			BQ.1			BQ.1.1			XBB			XBB.1			XBB.1.5			CH1.1			XBB.1.16			Pangolin CoV GD			Pangolin CoV GX			Bat CoV WIV16
0.0045725	20.63	33.38	55.97	-3.08	-0.91	-3.02	-15.24	19.4	25.4	34.2	24.24	1.43	19.01	30.12	22.51	4	5.73	10.77	-4.46	-0.28	3.47	28.97	14.73	1.49	-7.91	2.82	26.55	15.11	9.03	15.47	15.74	22.35	21.94	15.57	11.1	16.72	36.84	26.51	23.75	15.87	28.16	12.42	24.05	16.51	1.88	17.81	17.07	20.66	15.15
0.0137174	38.62	53.82	69.42	32.16	29.45	38.54	23.2	46.17	44.99	42.74	43.82	28.11	16.26	34.89	23.8	1.54	13.05	22.49	10.44	22.12	25.73	40.51	31.74	8.15	-4.57	33.43	26.95	19	25.05	22.79	26.69	32.07	37.7	25.63	26.61	27.38	49.93	51.71	47.28	30.55	34.34	24.24	51.19	38.41	27.69	52.38	49.57	58.1	9.56
0.0411523	65.41	77.76	83.42	63.5	63.27	64.94	53.21	71.73	76.47	62.72	60.12	49	39.52	40.65	35.94	18.38	20.46	29.42	17.85	26.42	28.35	39.47	44.04	10.34	0.41	22.63	28.79	38.29	36.41	34.61	52.35	59.07	56.74	49.06	56.05	52.51	69.84	62.73	62.78	57.45	61.2	46.58	67.49	58.1	52.94	63.18	60.9	66.09	61.92
0.123457	85.09	94.36	92.2	88.38	88.97	87.98	86.86	91.01	88.71	81.27	75.68	75.39	58.27	65.06	56.95	43.18	44.06	46.81	44.63	48.62	43.17	51.04	51.48	40.35	11.11	22.21	39.47	65.56	63.02	59.49	72.18	75.29	77.43	74.63	77.97	74.5	84.94	80.86	77.95	80.57	79.92	74.15	77.28	72.99	73.73	83.56	82.55	82.95	81.16
0.37037	96.92	98.8	99.63	95.84	95.62	95.46	97.91	95.87	94.76	93.2	93.59	88.79	81.04	83.71	79.86	64.16	63.44	63.77	66.4	71.73	71.31	72.44	76.02	68.01	56.53	54.35	52.76	81.63	81.3	81.79	86.89	90.35	87.39	89.58	89.59	86.21	94.52	92.59	90.58	92.45	91.79	89.4	85.76	83.07	81.6	95.43	96.25	95.37	94.3
1.11111	99.5	99.28	99.75	97.22	97.47	97.43	97.05	95.88	98.9	98.74	96.84	97.69	94.6	94.01	93.65	84.14	84.54	85.23	89.26	89.16	87.82	89.71	91.13	88.48	74.77	86.69	85.05	91.11	93.57	92.78	93.31	96.35	95.22	94.76	95.25	94.76	97.11	98.01	96.17	96.59	96.61	95.63	91.31	89.8	89.73	96.08	94.48	95.93	92.86
3.33333	99.88	99.61	99.86	98.64	98.55	98.84	98.71	99.21	98.71	99.59	99.8	99.95	98.34	96.81	97.83	93.7	93.14	93.06	95.67	95.85	95.13	97.11	97.02	96.45	92.59	95.99	92.58	95.82	96.15	95.1	98.06	97.53	98.09	97.79	97.33	97.33	99.5	98.85	98.65	98.84	98.42	97.98	94.21	93.48	93	95	95.23	95.45	95.1
10	99.71	99.95	99.83	99.08	98.75	99.13	96.51	99.75	99.29	99.61	99.7	99.56	99.44	99.17	99.08	97.21	96.96	97.23	97.77	98.4	98.18	98.88	98.77	98.89	98.78	98.22	98.17	97.05	98.26	98.73	99.28	99.63	99.59	98.92	99.06	99.15	99.88	99.96	99.56	99.46	99.6	99.2	96.42	95.39	94.85	96	95.34	95.83	99.33
G16E
ug/ml	WT			Beta			Delta			BA.1			BA.2			BA.4/5			BF7			BQ.1			BQ.1.1			XBB			XBB.1			XBB.1.5			CH1.1			XBB.1.16			Pangolin CoV GD			Pangolin CoV GX			Bat CoV WIV16
0.0045725	23.17	54.46	30.69	28.34	34.46	31.31	3.27	31.27	30.69	27.64	35.59	40.87	25.52	27.15	26.91	26.71	36.13	35.26	15.73	12.42	33.81	21.83	32.6	18.31	11.9	40.86	44.84	2.56	17.74	19.92	21.64	13.34	9.58	-3.46	5.87	0.77	44.71	33.65	19.03	28.35	11.52	-16.35	7.95	13.35	20.79	-5.23	7.46		16.49
0.0137174	39.54	57.47	42.86	24.56	40.88	42.2	34.26	51.1	61.68	27.12	44.72	54.5	28.65	37.4	41.56	24.73	36.15	38.96	24.33	30.64	42.99	38.2	44.54	32.25	17.04	12.15	32.12	-0.08	33.75	37.58	28.89	32.63	24.64	17.35	21.06	6.44	52.03	54.99	45.07	46.34	46.79	20.48	29.69	38.47	24.95	38.91	19.73		6.83
0.0411523	71.25	80.74	74.2	71.19	76.89	77.24	60.4	68.16	76.74	58.13	64.96	70.12	56.06	55.05	64.06	45.04	50.75	48.29	41.78	54.04	55.09	56.5	61.57	52.78	15.85	33.51	46.18	47.44	52.61	53.56	67.29	66.21	62.23	48.68	55.05	47.59	72.96	73.74	70.31	64.34	68.52	52.05	48.07	51.69	50.12	50.92	54.51		53.72
0.123457	93.22	87.27	90.31	90.18	91.99	92.19	82.18	87.13	84.72	80.32	86.49	83.43	78.68	76.51	78.62	73.13	74.48	72.85	68.97	72.91	74.18	74.16	75.99	69.92	48.99	69.26	71.67	69.36	74.03	75.33	82.84	82.3	79.78	75.6	74.46	74.95	89.35	87.64	84.53	85.28	83.78	75.67	71.81	73.61	71.57	73.83	79.62		74.38
0.37037	99.21	97.64	98.23	96.7	97.04	97.22	94.18	94.82	96.06	94.9	93.94	95.18	92.21	92.54	92.35	87.33	88.96	88.4	86.45	89.1	91.23	89.64	91.27	88.35	78.94	78.09	85.07	87.63	86.93	88.48	90.23	90.82	89.27	91.14	88.59	89.56	95.79	94.84	93.91	92.79	92.92	89.77	84.59	83.51	83.01	91.18	81.6		89.48
1.11111	99.37	99.76	99.05	98.46	98.47	98.58	98.14	89.23	97.25	99.73	98.66	99.52	96.23	97.31	96.95	95.27	94.97	94.51	95.76	96.09	95.61	95.79	95.9	96.03	93.77	94.91	93.31	94.29	93.16	93.1	95.4	96.13	95.65	95.4	95.45	95.08	98.49	98.5	97.02	97.21	97.22	95.72	90.2	89.82	88.25		88.7		93.28
3.33333	99.59	99.73	99.74	99.27	99.06	99.08	96.36	96.34	99.45	99.98	99.75	99.89	98.98	99.25	99	98.04	97.63	97.65	98.17	98.15	98.49	98.99	98.74	98.57	98.48	99.29	97.67	96.51	97.04	96.78	98.62	97.94	98.61	98.23	97.83	98.18	99.22	99.17	99.6	98.96	98.71	98.74	93.56	92.13	92.03	92.77	88.28		94.85
10	99.82	99.99	99.6	99.17	99.01	99.3	98.77	94.77	98.78	99.91	99.99	99.93	99.3	99.4	99.42	98.84	98.54	98.7	99.09	99.46	98.81	99.28	99.4	99.37	96.37	99.22	99.94	98.37	98.77	98.34	99.47	99.45	99.3	99.31	99.36	98.95	99.78	99.82	99.74	99.52	99.4	99.51	93.85	93.68	93.19	93.85	98.52		96.61
R56S
ug/ml	WT			Beta			Delta			BA.1			BA.2			BA.4/5			BF7			BQ.1			BQ.1.1			XBB			XBB.1			XBB.1.5			CH1.1			XBB.1.16			Pangolin CoV GD			Pangolin CoV GX			Bat CoV WIV16
0.0045725	26.33	35.02	20.33	-1.42	-16.55	-37.37	-10.91	18.01	48.08	35.15	35.27	30.38	7.3	12.65	10.43	7.84	6.15	6.76	6.98	-6.54	4.12	5.05	10.5	12.15	-13.2	9.4	6.96	5.57	14.74	21.18	2.08	8.93	23.32	2.55	5.76	7.22	35.55	33.59	10.35	20.1	13.04	-3.39	14.19	8.95	4.41	27.18	19.9	-5.79	-2.93
0.0137174	45.45	43.15	47.46	21.73	11.71	-10.58	20.8	35.12	51.77	40.64	50.75	37.82	27.98	3.91	20.28	10.62	0.43	7.88	19.09	11.56	18.39	18.83	26.49	18.9	-12.84	15.9	21.59	22.6	23.06	27.22	20.27	23.04	34.48	19.58	19.41	20.38	48.57	55.29	40.13	35.96	24.88	13.42	26.43	22.97	11.68	47.04	24.99	24.46	5.51
0.0411523	70.1	75.21	75.14	62.44	58.14	43.79	59.47	68.57	71.15	64.14	63.17	61.79	46.76	44.82	33.03	25.85	12.6	8.88	31.06	31.25	21.69	42.55	38.75	43.07	-4.82	30.78	34.44	44.9	48.81	42.94	46.72	45.01	49.59	40.65	46.74	39.59	77.27	73.78	69.33	58.47	53.04	36.87	52.2	47.36	39.25	80.01	68.85	49.08	17.82
0.123457	90.35	91.65	93.35	85.92	84.56	82.48	87.51	89.53	90.64	84.01	85.9	81.14	74.74	70.66	63.59	46.47	38.44	32.97	53.25	53.17	54.77	65.52	64	60.74	39.29	48.98	40.76	66.2	69.33	65.13	71.67	68.06	73.26	71.14	71.73	68.02	89.42	90.61	87.04	78.49	74.29	64.78	73.98	72.67	69.54	94.17	81.21	82.32	41.67
0.37037	96.77	98.04	97.67	95.64	94.82	95.01	95.52	95.89	99.07	96.02	96.92	93.69	87.98	89.3	86.35	73.47	69.52	66.09	77.73	77.99	74.65	81.76	81.09	80.51	69.48	70.92	79.05	84.36	83.75	84.06	88.09	85.96	84.65	88.65	85.67	85.64	95.94	95.62	94.94	90.85	89.1	85.96	86.95	83.47	84.5	86.21	84.65	82.47	92.84
1.11111	99.63	99.85	99.75	97.89	97.84	97.81	99.39	98.04	99.28	99.21	99.74	99.3	93.85	95.64	96.22	89.01	88.22	87.83	92.12	91.13	91.25	92.1	93.02	93.11	90.86	92.3	92.28	91.89	93.36	91.29	93.77	93.18	93.14	94.91	93.75	94.07	98.61	98.5	97.81	96.14	95.42	94.29	91.19	89.22	90.57	66.16	86.27	92.06	94.88
3.33333	99.88	99.77	99.98	99.07	99.06	98.81	97.37	98.83	97.76	99.63	99.86	99.96	98.47	97.65	98.41	94.33	94.91	94.21	96.38	96.6	96.28	97.73	97.87	97.2	93.3	97.82	95.36	96.63	94.75	96.07	97.02	97.84	97.51	97.57	97.74	96.95	99.44	99.19	99.44	98.3	98.37	97.87	92.84	93.19	92.88	97.79	97.01	95.19	92.19
10	99.93	99.67	99.99	99.21	98.86	99.02	97.84	98.48	99.04	99.83	99.97	100	99.76	99	99.36	97.75	97.45	97.48	98.55	98.24	97.99	98.95	98.71	98.79	99.28	99.59	99.29	98.68	98.05	97.63	99.29	99.03	99.2	99.09	99.25	98.8	99.84	99.88	99.81	99.52	99.37	99.33	94.63	94.36	94.96	98	95.86	96.45	98.34
S116T
ug/ml	WT			Beta			Delta			BA.1			BA.2			BA.4/5			BF7			BQ.1			BQ.1.1			XBB			XBB.1			XBB.1.5			CH1.1			XBB.1.16			Pangolin CoV GD			Pangolin CoV GX			Bat CoV WIV16
0.0045725	4.21	33.55	34.61	22.22	24.85	22.78	-22.79	2.37	3.46	10.61	19.1	40.33	32.03	42.37	45.95	8.12	12.81	12.59	9.29	8.85	-0.08	6.04	18.18	4.97	14.38	23.71	19.97	-9.38	16.77	9.15	18.57	25.63	0.04	23.84	26.78	23.43	37.6	23.89	13.58	19.68	16.49	-5.71	13.38	15.61	11.29	-18.62	12.89		25.07
0.0137174	36.95	53.21	57.61	32.29	33.81	30.78	13.59	32.17	42.57	27.64	32.39	50.8	9.95	37.47	37.52	19.72	24.16	20.94	-3.97	25.75	12.84	20.77	26.03	23.88	29.58	22.85	20.09	-12.57	29.33	27.37	31.05	37.7	20.13	38.59	40.71	39.01	57.16	49.57	45.32	35.78	36.16	20.29	30.79	32.49	24.73	-18.93	12.27		20.51
0.0411523	66.91	72.64	78.53	63.27	70.02	72.28	54.52	60.95	77.03	52.4	60.98	60.59	38.97	59.12	54.64	37.72	47.08	35.8	28.86	42.77	24.43	53.18	51.29	45.17	26.81	31.06	51.67	45.54	56.22	49.08	57.29	64.45	51.05	59.9	62.46	62.8	80.14	75.72	68.13	64.55	59.2	50.42	53.05	53.91	51.21	17.35	23.85		50.47
0.123457	87.87	91.11	90.68	90.1	88.95	90.47	82.62	91.82	92.58	78.56	84.22	85.45	65.01	74.64	73.66	61.48	68.67	63.09	63.25	59.2	57.01	72.7	73.25	71.77	50.35	55	67.32	73.08	79.72	72.46	79.86	79.72	74.83	82.63	82.48	84.77	91.37	89.47	86.93	82.76	81.8	77.32	76.05	76.75	72.45	71.63	53.58		71
0.37037	97.21	98.56	97.4	96.36	96.01	96.11	90.15	98.77	96.86	94.74	95.51	96.16	89.04	88.21	90.61	81.39	83.73	83.69	81	82.63	78.6	89.14	90.82	87.91	86.72	83.23	86.49	87.75	90.71	85.4	91.11	90.44	88.82	93	92.04	93.31	96.81	96.33	95.82	92.62	92.63	90.51	87.37	85.66	85.02	90.86	87.04		84.58
1.11111	99.91	99.6	99.95	98	98.07	98.47	97.97	95.07	96.82	98.65	99.33	99.58	97.36	96.73	96.31	93.47	94.32	93.67	93.4	93.25	92.05	95.48	96.62	96.83	91.56	93.07	97.82	94.79	95.3	94.82	95.63	95.72	95.08	96.59	96.6	96.46	98.91	98.21	98.8	96.34	96.4	95.47	91.82	91.46	90.46	95.92	85.63		99.61
3.33333	99.72	99.71	99.91	98.89	98.77	98.97	99.47	95.39	99.19	99.5	99.95	99.91	99.32	98.75	99.26	97.34	97.8	97.19	97.61	96.54	97.25	98.81	98.81	99.11	99.45	98.77	97.72	96.77	97.07	97.09	98.55	97.92	98.17	98.46	98.27	98.42	99.51	99.5	99.26	98.85	98.52	98.4	94.33	93.83	92.24	96.54	99.08		94.92
10	99.78	99.99	99.56	98.85	99.04	99.32	99.32	98.38	98.89	99.93	99.56	99.14	99.29	99.15	99.27	98.5	98.52	98.47	97.84	98.22	98.93	99.47	98.81	99.35	97.51	99.34	99.31	98.58	98.43	98.58	99.68	99.46	99.45	99.5	99.42	99.35	99.86	99.69	99.91	99.58	99.5	99.56	95.29	94.91	95.25	93.54	99		95.33
fig 6c
E1Q			G16E			R50Q			R56S			S116T			Tnb04-1
Time	RU		Time	RU		Time	RU		Time	RU		Time	RU		Time	RU
-60	0		-60	0		-60	0		-60	0		-60	0		-60	0
-59.9	0		-59.9	0		-59.9	0		-59.9	0		-59.9	0		-59.9	0
-59.8	0		-59.8	0		-59.8	0		-59.8	0		-59.8	0		-59.8	0
-59.7	0		-59.7	0		-59.7	0		-59.7	0		-59.7	0		-59.7	0
-59.6	0		-59.6	0		-59.6	0		-59.6	0		-59.6	0		-59.6	0
-59.5	0		-59.5	0		-59.5	0		-59.5	0		-59.5	0		-59.5	0
-59.4	0		-59.4	0		-59.4	0		-59.4	0		-59.4	0		-59.4	0
-59.3	0		-59.3	0		-59.3	0		-59.3	0		-59.3	0		-59.3	0
-59.2	0		-59.2	0		-59.2	0		-59.2	0		-59.2	0		-59.2	0
-59.1	0		-59.1	0		-59.1	0		-59.1	0		-59.1	0		-59.1	0
-59	0		-59	0		-59	0		-59	0		-59	0		-59	0
-58.9	0		-58.9	0		-58.9	0		-58.9	0		-58.9	0		-58.9	0
-58.8	0		-58.8	0		-58.8	0		-58.8	0		-58.8	0		-58.8	0
-58.7	0		-58.7	0		-58.7	0		-58.7	0		-58.7	0		-58.7	0
-58.6	0		-58.6	0		-58.6	0		-58.6	0		-58.6	0		-58.6	0
-58.5	0		-58.5	0		-58.5	0		-58.5	0		-58.5	0		-58.5	0
-58.4	0		-58.4	0		-58.4	0		-58.4	0		-58.4	0		-58.4	0
-58.3	0		-58.3	0		-58.3	0		-58.3	0		-58.3	0		-58.3	0
-58.2	0		-58.2	0		-58.2	0		-58.2	0		-58.2	0		-58.2	0
-58.1	0		-58.1	0		-58.1	0		-58.1	0		-58.1	0		-58.1	0
-58	0		-58	0		-58	0		-58	0		-58	0		-58	0
-57.9	0		-57.9	0		-57.9	0		-57.9	0		-57.9	0		-57.9	0
-57.8	0		-57.8	0		-57.8	0		-57.8	0		-57.8	0		-57.8	0
-57.7	0		-57.7	0		-57.7	0		-57.7	0		-57.7	0		-57.7	0
-57.6	0		-57.6	0		-57.6	0		-57.6	0		-57.6	0		-57.6	0
-57.5	0		-57.5	0		-57.5	0		-57.5	0		-57.5	0		-57.5	0
-57.4	0		-57.4	0		-57.4	0		-57.4	0		-57.4	0		-57.4	0
-57.3	0		-57.3	0		-57.3	0		-57.3	0		-57.3	0		-57.3	0
-57.2	0		-57.2	0		-57.2	0		-57.2	0		-57.2	0		-57.2	0
-57.1	0		-57.1	0		-57.1	0		-57.1	0		-57.1	0		-57.1	0
-57	0		-57	0		-57	0		-57	0		-57	0		-57	0
-56.9	0		-56.9	0		-56.9	0		-56.9	0		-56.9	0		-56.9	0
-56.8	0		-56.8	0		-56.8	0		-56.8	0		-56.8	0		-56.8	0
-56.7	0		-56.7	0		-56.7	0		-56.7	0		-56.7	0		-56.7	0
-56.6	0		-56.6	0		-56.6	0		-56.6	0		-56.6	0		-56.6	0
-56.5	0		-56.5	0		-56.5	0		-56.5	0		-56.5	0		-56.5	0
-56.4	0		-56.4	0		-56.4	0		-56.4	0		-56.4	0		-56.4	0
-56.3	0		-56.3	0		-56.3	0		-56.3	0		-56.3	0		-56.3	0
-56.2	0		-56.2	0		-56.2	0		-56.2	0		-56.2	0		-56.2	0
-56.1	0		-56.1	0		-56.1	0		-56.1	0		-56.1	0		-56.1	0
-56	0		-56	0		-56	0		-56	0		-56	0		-56	0
-55.9	0		-55.9	0		-55.9	0		-55.9	0		-55.9	0		-55.9	0
-55.8	0		-55.8	0		-55.8	0		-55.8	0		-55.8	0		-55.8	0
-55.7	0		-55.7	0		-55.7	0		-55.7	0		-55.7	0		-55.7	0
-55.6	0		-55.6	0		-55.6	0		-55.6	0		-55.6	0		-55.6	0
-55.5	0		-55.5	0		-55.5	0		-55.5	0		-55.5	0		-55.5	0
-55.4	0		-55.4	0		-55.4	0		-55.4	0		-55.4	0		-55.4	0
-55.3	0		-55.3	0		-55.3	0		-55.3	0		-55.3	0		-55.3	0
-55.2	0		-55.2	0		-55.2	0		-55.2	0		-55.2	0		-55.2	0
-55.1	0		-55.1	0		-55.1	0		-55.1	0		-55.1	0		-55.1	0
-55	0		-55	0		-55	0		-55	0		-55	0		-55	0
-54.9	0		-54.9	0		-54.9	0		-54.9	0		-54.9	0		-54.9	0
-54.8	0		-54.8	0		-54.8	0		-54.8	0		-54.8	0		-54.8	0
-54.7	0		-54.7	0		-54.7	0		-54.7	0		-54.7	0		-54.7	0
-54.6	0		-54.6	0		-54.6	0		-54.6	0		-54.6	0		-54.6	0
-54.5	0		-54.5	0		-54.5	0		-54.5	0		-54.5	0		-54.5	0
-54.4	0		-54.4	0		-54.4	0		-54.4	0		-54.4	0		-54.4	0
-54.3	0		-54.3	0		-54.3	0		-54.3	0		-54.3	0		-54.3	0
-54.2	0		-54.2	0		-54.2	0		-54.2	0		-54.2	0		-54.2	0
-54.1	0		-54.1	0		-54.1	0		-54.1	0		-54.1	0		-54.1	0
-54	0		-54	0		-54	0		-54	0		-54	0		-54	0
-53.9	0		-53.9	0		-53.9	0		-53.9	0		-53.9	0		-53.9	0
-53.8	0		-53.8	0		-53.8	0		-53.8	0		-53.8	0		-53.8	0
-53.7	0		-53.7	0		-53.7	0		-53.7	0		-53.7	0		-53.7	0
-53.6	0		-53.6	0		-53.6	0		-53.6	0		-53.6	0		-53.6	0
-53.5	0		-53.5	0		-53.5	0		-53.5	0		-53.5	0		-53.5	0
-53.4	0		-53.4	0		-53.4	0		-53.4	0		-53.4	0		-53.4	0
-53.3	0		-53.3	0		-53.3	0		-53.3	0		-53.3	0		-53.3	0
-53.2	0		-53.2	0		-53.2	0		-53.2	0		-53.2	0		-53.2	0
-53.1	0		-53.1	0		-53.1	0		-53.1	0		-53.1	0		-53.1	0
-53	0		-53	0		-53	0		-53	0		-53	0		-53	0
-52.9	0		-52.9	0		-52.9	0		-52.9	0		-52.9	0		-52.9	0
-52.8	0		-52.8	0		-52.8	0		-52.8	0		-52.8	0		-52.8	0
-52.7	0		-52.7	0		-52.7	0		-52.7	0		-52.7	0		-52.7	0
-52.6	0		-52.6	0		-52.6	0		-52.6	0		-52.6	0		-52.6	0
-52.5	0		-52.5	0		-52.5	0		-52.5	0		-52.5	0		-52.5	0
-52.4	0		-52.4	0		-52.4	0		-52.4	0		-52.4	0		-52.4	0
-52.3	0		-52.3	0		-52.3	0		-52.3	0		-52.3	0		-52.3	0
-52.2	0		-52.2	0		-52.2	0		-52.2	0		-52.2	0		-52.2	0
-52.1	0		-52.1	0		-52.1	0		-52.1	0		-52.1	0		-52.1	0
-52	0		-52	0		-52	0		-52	0		-52	0		-52	0
-51.9	0		-51.9	0		-51.9	0		-51.9	0		-51.9	0		-51.9	0
-51.8	0		-51.8	0		-51.8	0		-51.8	0		-51.8	0		-51.8	0
-51.7	0		-51.7	0		-51.7	0		-51.7	0		-51.7	0		-51.7	0
-51.6	0		-51.6	0		-51.6	0		-51.6	0		-51.6	0		-51.6	0
-51.5	0		-51.5	0		-51.5	0		-51.5	0		-51.5	0		-51.5	0
-51.4	0		-51.4	0		-51.4	0		-51.4	0		-51.4	0		-51.4	0
-51.3	0		-51.3	0		-51.3	0		-51.3	0		-51.3	0		-51.3	0
-51.2	0		-51.2	0		-51.2	0		-51.2	0		-51.2	0		-51.2	0
-51.1	0		-51.1	0		-51.1	0		-51.1	0		-51.1	0		-51.1	0
-51	0		-51	0		-51	0		-51	0		-51	0		-51	0
-50.9	0		-50.9	0		-50.9	0		-50.9	0		-50.9	0		-50.9	0
-50.8	0		-50.8	0		-50.8	0		-50.8	0		-50.8	0		-50.8	0
-50.7	0		-50.7	0		-50.7	0		-50.7	0		-50.7	0		-50.7	0
-50.6	0		-50.6	0		-50.6	0		-50.6	0		-50.6	0		-50.6	0
-50.5	0		-50.5	0		-50.5	0		-50.5	0		-50.5	0		-50.5	0
-50.4	0		-50.4	0		-50.4	0		-50.4	0		-50.4	0		-50.4	0
-50.3	0		-50.3	0		-50.3	0		-50.3	0		-50.3	0		-50.3	0
-50.2	0		-50.2	0		-50.2	0		-50.2	0		-50.2	0		-50.2	0
-50.1	0		-50.1	0		-50.1	0		-50.1	0		-50.1	0		-50.1	0
-50	0		-50	0		-50	0		-50	0		-50	0		-50	0
-49.9	0		-49.9	0		-49.9	0		-49.9	0		-49.9	0		-49.9	0
-49.8	0		-49.8	0		-49.8	0		-49.8	0		-49.8	0		-49.8	0
-49.7	0		-49.7	0		-49.7	0		-49.7	0		-49.7	0		-49.7	0
-49.6	0		-49.6	0		-49.6	0		-49.6	0		-49.6	0		-49.6	0
-49.5	0		-49.5	0		-49.5	0		-49.5	0		-49.5	0		-49.5	0
-49.4	0		-49.4	0		-49.4	0		-49.4	0		-49.4	0		-49.4	0
-49.3	0		-49.3	0		-49.3	0		-49.3	0		-49.3	0		-49.3	0
-49.2	0		-49.2	0		-49.2	0		-49.2	0		-49.2	0		-49.2	0
-49.1	0		-49.1	0		-49.1	0		-49.1	0		-49.1	0		-49.1	0
-49	0		-49	0		-49	0		-49	0		-49	0		-49	0
-48.9	0		-48.9	0		-48.9	0		-48.9	0		-48.9	0		-48.9	0
-48.8	0		-48.8	0		-48.8	0		-48.8	0		-48.8	0		-48.8	0
-48.7	0		-48.7	0		-48.7	0		-48.7	0		-48.7	0		-48.7	0
-48.6	0		-48.6	0		-48.6	0		-48.6	0		-48.6	0		-48.6	0
-48.5	0		-48.5	0		-48.5	0		-48.5	0		-48.5	0		-48.5	0
-48.4	0		-48.4	0		-48.4	0		-48.4	0		-48.4	0		-48.4	0
-48.3	0		-48.3	0		-48.3	0		-48.3	0		-48.3	0		-48.3	0
-48.2	0		-48.2	0		-48.2	0		-48.2	0		-48.2	0		-48.2	0
-48.1	0		-48.1	0		-48.1	0		-48.1	0		-48.1	0		-48.1	0
-48	0		-48	0		-48	0		-48	0		-48	0		-48	0
-47.9	0		-47.9	0		-47.9	0		-47.9	0		-47.9	0		-47.9	0
-47.8	0		-47.8	0		-47.8	0		-47.8	0		-47.8	0		-47.8	0
-47.7	0		-47.7	0		-47.7	0		-47.7	0		-47.7	0		-47.7	0
-47.6	0		-47.6	0		-47.6	0		-47.6	0		-47.6	0		-47.6	0
-47.5	0		-47.5	0		-47.5	0		-47.5	0		-47.5	0		-47.5	0
-47.4	0		-47.4	0		-47.4	0		-47.4	0		-47.4	0		-47.4	0
-47.3	0		-47.3	0		-47.3	0		-47.3	0		-47.3	0		-47.3	0
-47.2	0		-47.2	0		-47.2	0		-47.2	0		-47.2	0		-47.2	0
-47.1	0		-47.1	0		-47.1	0		-47.1	0		-47.1	0		-47.1	0
-47	0		-47	0		-47	0		-47	0		-47	0		-47	0
-46.9	0		-46.9	0		-46.9	0		-46.9	0		-46.9	0		-46.9	0
-46.8	0		-46.8	0		-46.8	0		-46.8	0		-46.8	0		-46.8	0
-46.7	0		-46.7	0		-46.7	0		-46.7	0		-46.7	0		-46.7	0
-46.6	0		-46.6	0		-46.6	0		-46.6	0		-46.6	0		-46.6	0
-46.5	0		-46.5	0		-46.5	0		-46.5	0		-46.5	0		-46.5	0
-46.4	0		-46.4	0		-46.4	0		-46.4	0		-46.4	0		-46.4	0
-46.3	0		-46.3	0		-46.3	0		-46.3	0		-46.3	0		-46.3	0
-46.2	0		-46.2	0		-46.2	0		-46.2	0		-46.2	0		-46.2	0
-46.1	0		-46.1	0		-46.1	0		-46.1	0		-46.1	0		-46.1	0
-46	0		-46	0		-46	0		-46	0		-46	0		-46	0
-45.9	0		-45.9	0		-45.9	0		-45.9	0		-45.9	0		-45.9	0
-45.8	0		-45.8	0		-45.8	0		-45.8	0		-45.8	0		-45.8	0
-45.7	0		-45.7	0		-45.7	0		-45.7	0		-45.7	0		-45.7	0
-45.6	0		-45.6	0		-45.6	0		-45.6	0		-45.6	0		-45.6	0
-45.5	0		-45.5	0		-45.5	0		-45.5	0		-45.5	0		-45.5	0
-45.4	0		-45.4	0		-45.4	0		-45.4	0		-45.4	0		-45.4	0
-45.3	0		-45.3	0		-45.3	0		-45.3	0		-45.3	0		-45.3	0
-45.2	0		-45.2	0		-45.2	0		-45.2	0		-45.2	0		-45.2	0
-45.1	0		-45.1	0		-45.1	0		-45.1	0		-45.1	0		-45.1	0
-45	0		-45	0		-45	0		-45	0		-45	0		-45	0
-44.9	0		-44.9	0		-44.9	0		-44.9	0		-44.9	0		-44.9	0
-44.8	0		-44.8	0		-44.8	0		-44.8	0		-44.8	0		-44.8	0
-44.7	0		-44.7	0		-44.7	0		-44.7	0		-44.7	0		-44.7	0
-44.6	0		-44.6	0		-44.6	0		-44.6	0		-44.6	0		-44.6	0
-44.5	0		-44.5	0		-44.5	0		-44.5	0		-44.5	0		-44.5	0
-44.4	0		-44.4	0		-44.4	0		-44.4	0		-44.4	0		-44.4	0
-44.3	0		-44.3	0		-44.3	0		-44.3	0		-44.3	0		-44.3	0
-44.2	0		-44.2	0		-44.2	0		-44.2	0		-44.2	0		-44.2	0
-44.1	0		-44.1	0		-44.1	0		-44.1	0		-44.1	0		-44.1	0
-44	0		-44	0		-44	0		-44	0		-44	0		-44	0
-43.9	0		-43.9	0		-43.9	0		-43.9	0		-43.9	0		-43.9	0
-43.8	0		-43.8	0		-43.8	0		-43.8	0		-43.8	0		-43.8	0
-43.7	0		-43.7	0		-43.7	0		-43.7	0		-43.7	0		-43.7	0
-43.6	0		-43.6	0		-43.6	0		-43.6	0		-43.6	0		-43.6	0
-43.5	0		-43.5	0		-43.5	0		-43.5	0		-43.5	0		-43.5	0
-43.4	0		-43.4	0		-43.4	0		-43.4	0		-43.4	0		-43.4	0
-43.3	0		-43.3	0		-43.3	0		-43.3	0		-43.3	0		-43.3	0
-43.2	0		-43.2	0		-43.2	0		-43.2	0		-43.2	0		-43.2	0
-43.1	0		-43.1	0		-43.1	0		-43.1	0		-43.1	0		-43.1	0
-43	0		-43	0		-43	0		-43	0		-43	0		-43	0
-42.9	0		-42.9	0		-42.9	0		-42.9	0		-42.9	0		-42.9	0
-42.8	0		-42.8	0		-42.8	0		-42.8	0		-42.8	0		-42.8	0
-42.7	0		-42.7	0		-42.7	0		-42.7	0		-42.7	0		-42.7	0
-42.6	0		-42.6	0		-42.6	0		-42.6	0		-42.6	0		-42.6	0
-42.5	0		-42.5	0		-42.5	0		-42.5	0		-42.5	0		-42.5	0
-42.4	0		-42.4	0		-42.4	0		-42.4	0		-42.4	0		-42.4	0
-42.3	0		-42.3	0		-42.3	0		-42.3	0		-42.3	0		-42.3	0
-42.2	0		-42.2	0		-42.2	0		-42.2	0		-42.2	0		-42.2	0
-42.1	0		-42.1	0		-42.1	0		-42.1	0		-42.1	0		-42.1	0
-42	0		-42	0		-42	0		-42	0		-42	0		-42	0
-41.9	0		-41.9	0		-41.9	0		-41.9	0		-41.9	0		-41.9	0
-41.8	0		-41.8	0		-41.8	0		-41.8	0		-41.8	0		-41.8	0
-41.7	0		-41.7	0		-41.7	0		-41.7	0		-41.7	0		-41.7	0
-41.6	0		-41.6	0		-41.6	0		-41.6	0		-41.6	0		-41.6	0
-41.5	0		-41.5	0		-41.5	0		-41.5	0		-41.5	0		-41.5	0
-41.4	0		-41.4	0		-41.4	0		-41.4	0		-41.4	0		-41.4	0
-41.3	0		-41.3	0		-41.3	0		-41.3	0		-41.3	0		-41.3	0
-41.2	0		-41.2	0		-41.2	0		-41.2	0		-41.2	0		-41.2	0
-41.1	0		-41.1	0		-41.1	0		-41.1	0		-41.1	0		-41.1	0
-41	0		-41	0		-41	0		-41	0		-41	0		-41	0
-40.9	0		-40.9	0		-40.9	0		-40.9	0		-40.9	0		-40.9	0
-40.8	0		-40.8	0		-40.8	0		-40.8	0		-40.8	0		-40.8	0
-40.7	0		-40.7	0		-40.7	0		-40.7	0		-40.7	0		-40.7	0
-40.6	0		-40.6	0		-40.6	0		-40.6	0		-40.6	0		-40.6	0
-40.5	0		-40.5	0		-40.5	0		-40.5	0		-40.5	0		-40.5	0
-40.4	0		-40.4	0		-40.4	0		-40.4	0		-40.4	0		-40.4	0
-40.3	0		-40.3	0		-40.3	0		-40.3	0		-40.3	0		-40.3	0
-40.2	0		-40.2	0		-40.2	0		-40.2	0		-40.2	0		-40.2	0
-40.1	0		-40.1	0		-40.1	0		-40.1	0		-40.1	0		-40.1	0
-40	0		-40	0		-40	0		-40	0		-40	0		-40	0
-39.9	0		-39.9	0		-39.9	0		-39.9	0		-39.9	0		-39.9	0
-39.8	0		-39.8	0		-39.8	0		-39.8	0		-39.8	0		-39.8	0
-39.7	0		-39.7	0		-39.7	0		-39.7	0		-39.7	0		-39.7	0
-39.6	0		-39.6	0		-39.6	0		-39.6	0		-39.6	0		-39.6	0
-39.5	0		-39.5	0		-39.5	0		-39.5	0		-39.5	0		-39.5	0
-39.4	0		-39.4	0		-39.4	0		-39.4	0		-39.4	0		-39.4	0
-39.3	0		-39.3	0		-39.3	0		-39.3	0		-39.3	0		-39.3	0
-39.2	0		-39.2	0		-39.2	0		-39.2	0		-39.2	0		-39.2	0
-39.1	0		-39.1	0		-39.1	0		-39.1	0		-39.1	0		-39.1	0
-39	0		-39	0		-39	0		-39	0		-39	0		-39	0
-38.9	0		-38.9	0		-38.9	0		-38.9	0		-38.9	0		-38.9	0
-38.8	0		-38.8	0		-38.8	0		-38.8	0		-38.8	0		-38.8	0
-38.7	0		-38.7	0		-38.7	0		-38.7	0		-38.7	0		-38.7	0
-38.6	0		-38.6	0		-38.6	0		-38.6	0		-38.6	0		-38.6	0
-38.5	0		-38.5	0		-38.5	0		-38.5	0		-38.5	0		-38.5	0
-38.4	0		-38.4	0		-38.4	0		-38.4	0		-38.4	0		-38.4	0
-38.3	0		-38.3	0		-38.3	0		-38.3	0		-38.3	0		-38.3	0
-38.2	0		-38.2	0		-38.2	0		-38.2	0		-38.2	0		-38.2	0
-38.1	0		-38.1	0		-38.1	0		-38.1	0		-38.1	0		-38.1	0
-38	0		-38	0		-38	0		-38	0		-38	0		-38	0
-37.9	0		-37.9	0		-37.9	0		-37.9	0		-37.9	0		-37.9	0
-37.8	0		-37.8	0		-37.8	0		-37.8	0		-37.8	0		-37.8	0
-37.7	0		-37.7	0		-37.7	0		-37.7	0		-37.7	0		-37.7	0
-37.6	0		-37.6	0		-37.6	0		-37.6	0		-37.6	0		-37.6	0
-37.5	0		-37.5	0		-37.5	0		-37.5	0		-37.5	0		-37.5	0
-37.4	0		-37.4	0		-37.4	0		-37.4	0		-37.4	0		-37.4	0
-37.3	0		-37.3	0		-37.3	0		-37.3	0		-37.3	0		-37.3	0
-37.2	0		-37.2	0		-37.2	0		-37.2	0		-37.2	0		-37.2	0
-37.1	0		-37.1	0		-37.1	0		-37.1	0		-37.1	0		-37.1	0
-37	0		-37	0		-37	0		-37	0		-37	0		-37	0
-36.9	0		-36.9	0		-36.9	0		-36.9	0		-36.9	0		-36.9	0
-36.8	0		-36.8	0		-36.8	0		-36.8	0		-36.8	0		-36.8	0
-36.7	0		-36.7	0		-36.7	0		-36.7	0		-36.7	0		-36.7	0
-36.6	0		-36.6	0		-36.6	0		-36.6	0		-36.6	0		-36.6	0
-36.5	0		-36.5	0		-36.5	0		-36.5	0		-36.5	0		-36.5	0
-36.4	0		-36.4	0		-36.4	0		-36.4	0		-36.4	0		-36.4	0
-36.3	0		-36.3	0		-36.3	0		-36.3	0		-36.3	0		-36.3	0
-36.2	0		-36.2	0		-36.2	0		-36.2	0		-36.2	0		-36.2	0
-36.1	0		-36.1	0		-36.1	0		-36.1	0		-36.1	0		-36.1	0
-36	0		-36	0		-36	0		-36	0		-36	0		-36	0
-35.9	0		-35.9	0		-35.9	0		-35.9	0		-35.9	0		-35.9	0
-35.8	0		-35.8	0		-35.8	0		-35.8	0		-35.8	0		-35.8	0
-35.7	0		-35.7	0		-35.7	0		-35.7	0		-35.7	0		-35.7	0
-35.6	0		-35.6	0		-35.6	0		-35.6	0		-35.6	0		-35.6	0
-35.5	0		-35.5	0		-35.5	0		-35.5	0		-35.5	0		-35.5	0
-35.4	0		-35.4	0		-35.4	0		-35.4	0		-35.4	0		-35.4	0
-35.3	0		-35.3	0		-35.3	0		-35.3	0		-35.3	0		-35.3	0
-35.2	0		-35.2	0		-35.2	0		-35.2	0		-35.2	0		-35.2	0
-35.1	0		-35.1	0		-35.1	0		-35.1	0		-35.1	0		-35.1	0
-35	0		-35	0		-35	0		-35	0		-35	0		-35	0
-34.9	0		-34.9	0		-34.9	0		-34.9	0		-34.9	0		-34.9	0
-34.8	0		-34.8	0		-34.8	0		-34.8	0		-34.8	0		-34.8	0
-34.7	0		-34.7	0		-34.7	0		-34.7	0		-34.7	0		-34.7	0
-34.6	0		-34.6	0		-34.6	0		-34.6	0		-34.6	0		-34.6	0
-34.5	0		-34.5	0		-34.5	0		-34.5	0		-34.5	0		-34.5	0
-34.4	0		-34.4	0		-34.4	0		-34.4	0		-34.4	0		-34.4	0
-34.3	0		-34.3	0		-34.3	0		-34.3	0		-34.3	0		-34.3	0
-34.2	0		-34.2	0		-34.2	0		-34.2	0		-34.2	0		-34.2	0
-34.1	0		-34.1	0		-34.1	0		-34.1	0		-34.1	0		-34.1	0
-34	0		-34	0		-34	0		-34	0		-34	0		-34	0
-33.9	0		-33.9	0		-33.9	0		-33.9	0		-33.9	0		-33.9	0
-33.8	0		-33.8	0		-33.8	0		-33.8	0		-33.8	0		-33.8	0
-33.7	0		-33.7	0		-33.7	0		-33.7	0		-33.7	0		-33.7	0
-33.6	0		-33.6	0		-33.6	0		-33.6	0		-33.6	0		-33.6	0
-33.5	0		-33.5	0		-33.5	0		-33.5	0		-33.5	0		-33.5	0
-33.4	0		-33.4	0		-33.4	0		-33.4	0		-33.4	0		-33.4	0
-33.3	0		-33.3	0		-33.3	0		-33.3	0		-33.3	0		-33.3	0
-33.2	0		-33.2	0		-33.2	0		-33.2	0		-33.2	0		-33.2	0
-33.1	0		-33.1	0		-33.1	0		-33.1	0		-33.1	0		-33.1	0
-33	0		-33	0		-33	0		-33	0		-33	0		-33	0
-32.9	0		-32.9	0		-32.9	0		-32.9	0		-32.9	0		-32.9	0
-32.8	0		-32.8	0		-32.8	0		-32.8	0		-32.8	0		-32.8	0
-32.7	0		-32.7	0		-32.7	0		-32.7	0		-32.7	0		-32.7	0
-32.6	0		-32.6	0		-32.6	0		-32.6	0		-32.6	0		-32.6	0
-32.5	0		-32.5	0		-32.5	0		-32.5	0		-32.5	0		-32.5	0
-32.4	0		-32.4	0		-32.4	0		-32.4	0		-32.4	0		-32.4	0
-32.3	0		-32.3	0		-32.3	0		-32.3	0		-32.3	0		-32.3	0
-32.2	0		-32.2	0		-32.2	0		-32.2	0		-32.2	0		-32.2	0
-32.1	0		-32.1	0		-32.1	0		-32.1	0		-32.1	0		-32.1	0
-32	0		-32	0		-32	0		-32	0		-32	0		-32	0
-31.9	0		-31.9	0		-31.9	0		-31.9	0		-31.9	0		-31.9	0
-31.8	0		-31.8	0		-31.8	0		-31.8	0		-31.8	0		-31.8	0
-31.7	0		-31.7	0		-31.7	0		-31.7	0		-31.7	0		-31.7	0
-31.6	0		-31.6	0		-31.6	0		-31.6	0		-31.6	0		-31.6	0
-31.5	0		-31.5	0		-31.5	0		-31.5	0		-31.5	0		-31.5	0
-31.4	0		-31.4	0		-31.4	0		-31.4	0		-31.4	0		-31.4	0
-31.3	0		-31.3	0		-31.3	0		-31.3	0		-31.3	0		-31.3	0
-31.2	0		-31.2	0		-31.2	0		-31.2	0		-31.2	0		-31.2	0
-31.1	0		-31.1	0		-31.1	0		-31.1	0		-31.1	0		-31.1	0
-31	0		-31	0		-31	0		-31	0		-31	0		-31	0
-30.9	0		-30.9	0		-30.9	0		-30.9	0		-30.9	0		-30.9	0
-30.8	0		-30.8	0		-30.8	0		-30.8	0		-30.8	0		-30.8	0
-30.7	0		-30.7	0		-30.7	0		-30.7	0		-30.7	0		-30.7	0
-30.6	0		-30.6	0		-30.6	0		-30.6	0		-30.6	0		-30.6	0
-30.5	0		-30.5	0		-30.5	0		-30.5	0		-30.5	0		-30.5	0
-30.4	0		-30.4	0		-30.4	0		-30.4	0		-30.4	0		-30.4	0
-30.3	0		-30.3	0		-30.3	0		-30.3	0		-30.3	0		-30.3	0
-30.2	0		-30.2	0		-30.2	0		-30.2	0		-30.2	0		-30.2	0
-30.1	0		-30.1	0		-30.1	0		-30.1	0		-30.1	0		-30.1	0
-30	0		-30	0		-30	0		-30	0		-30	0		-30	0
-29.9	0		-29.9	0		-29.9	0		-29.9	0		-29.9	0		-29.9	0
-29.8	0		-29.8	0		-29.8	0		-29.8	0		-29.8	0		-29.8	0
-29.7	0		-29.7	0		-29.7	0		-29.7	0		-29.7	0		-29.7	0
-29.6	0		-29.6	0		-29.6	0		-29.6	0		-29.6	0		-29.6	0
-29.5	0		-29.5	0		-29.5	0		-29.5	0		-29.5	0		-29.5	0
-29.4	0		-29.4	0		-29.4	0		-29.4	0		-29.4	0		-29.4	0
-29.3	0		-29.3	0		-29.3	0		-29.3	0		-29.3	0		-29.3	0
-29.2	0		-29.2	0		-29.2	0		-29.2	0		-29.2	0		-29.2	0
-29.1	0		-29.1	0		-29.1	0		-29.1	0		-29.1	0		-29.1	0
-29	0		-29	0		-29	0		-29	0		-29	0		-29	0
-28.9	0		-28.9	0		-28.9	0		-28.9	0		-28.9	0		-28.9	0
-28.8	0		-28.8	0		-28.8	0		-28.8	0		-28.8	0		-28.8	0
-28.7	0		-28.7	0		-28.7	0		-28.7	0		-28.7	0		-28.7	0
-28.6	0		-28.6	0		-28.6	0		-28.6	0		-28.6	0		-28.6	0
-28.5	0		-28.5	0		-28.5	0		-28.5	0		-28.5	0		-28.5	0
-28.4	0		-28.4	0		-28.4	0		-28.4	0		-28.4	0		-28.4	0
-28.3	0		-28.3	0		-28.3	0		-28.3	0		-28.3	0		-28.3	0
-28.2	0		-28.2	0		-28.2	0		-28.2	0		-28.2	0		-28.2	0
-28.1	0		-28.1	0		-28.1	0		-28.1	0		-28.1	0		-28.1	0
-28	0		-28	0		-28	0		-28	0		-28	0		-28	0
-27.9	0		-27.9	0		-27.9	0		-27.9	0		-27.9	0		-27.9	0
-27.8	0		-27.8	0		-27.8	0		-27.8	0		-27.8	0		-27.8	0
-27.7	0		-27.7	0		-27.7	0		-27.7	0		-27.7	0		-27.7	0
-27.6	0		-27.6	0		-27.6	0		-27.6	0		-27.6	0		-27.6	0
-27.5	0		-27.5	0		-27.5	0		-27.5	0		-27.5	0		-27.5	0
-27.4	0		-27.4	0		-27.4	0		-27.4	0		-27.4	0		-27.4	0
-27.3	0		-27.3	0		-27.3	0		-27.3	0		-27.3	0		-27.3	0
-27.2	0		-27.2	0		-27.2	0		-27.2	0		-27.2	0		-27.2	0
-27.1	0		-27.1	0		-27.1	0		-27.1	0		-27.1	0		-27.1	0
-27	0		-27	0		-27	0		-27	0		-27	0		-27	0
-26.9	0		-26.9	0		-26.9	0		-26.9	0		-26.9	0		-26.9	0
-26.8	0		-26.8	0		-26.8	0		-26.8	0		-26.8	0		-26.8	0
-26.7	0		-26.7	0		-26.7	0		-26.7	0		-26.7	0		-26.7	0
-26.6	0		-26.6	0		-26.6	0		-26.6	0		-26.6	0		-26.6	0
-26.5	0		-26.5	0		-26.5	0		-26.5	0		-26.5	0		-26.5	0
-26.4	0		-26.4	0		-26.4	0		-26.4	0		-26.4	0		-26.4	0
-26.3	0		-26.3	0		-26.3	0		-26.3	0		-26.3	0		-26.3	0
-26.2	0		-26.2	0		-26.2	0		-26.2	0		-26.2	0		-26.2	0
-26.1	0		-26.1	0		-26.1	0		-26.1	0		-26.1	0		-26.1	0
-26	0		-26	0		-26	0		-26	0		-26	0		-26	0
-25.9	0		-25.9	0		-25.9	0		-25.9	0		-25.9	0		-25.9	0
-25.8	0		-25.8	0		-25.8	0		-25.8	0		-25.8	0		-25.8	0
-25.7	0		-25.7	0		-25.7	0		-25.7	0		-25.7	0		-25.7	0
-25.6	0		-25.6	0		-25.6	0		-25.6	0		-25.6	0		-25.6	0
-25.5	0		-25.5	0		-25.5	0		-25.5	0		-25.5	0		-25.5	0
-25.4	0		-25.4	0		-25.4	0		-25.4	0		-25.4	0		-25.4	0
-25.3	0		-25.3	0		-25.3	0		-25.3	0		-25.3	0		-25.3	0
-25.2	0		-25.2	0		-25.2	0		-25.2	0		-25.2	0		-25.2	0
-25.1	0		-25.1	0		-25.1	0		-25.1	0		-25.1	0		-25.1	0
-25	0		-25	0		-25	0		-25	0		-25	0		-25	0
-24.9	0		-24.9	0		-24.9	0		-24.9	0		-24.9	0		-24.9	0
-24.8	0		-24.8	0		-24.8	0		-24.8	0		-24.8	0		-24.8	0
-24.7	0		-24.7	0		-24.7	0		-24.7	0		-24.7	0		-24.7	0
-24.6	0		-24.6	0		-24.6	0		-24.6	0		-24.6	0		-24.6	0
-24.5	0		-24.5	0		-24.5	0		-24.5	0		-24.5	0		-24.5	0
-24.4	0		-24.4	0		-24.4	0		-24.4	0		-24.4	0		-24.4	0
-24.3	0		-24.3	0		-24.3	0		-24.3	0		-24.3	0		-24.3	0
-24.2	0		-24.2	0		-24.2	0		-24.2	0		-24.2	0		-24.2	0
-24.1	0		-24.1	0		-24.1	0		-24.1	0		-24.1	0		-24.1	0
-24	0		-24	0		-24	0		-24	0		-24	0		-24	0
-23.9	0		-23.9	0		-23.9	0		-23.9	0		-23.9	0		-23.9	0
-23.8	0		-23.8	0		-23.8	0		-23.8	0		-23.8	0		-23.8	0
-23.7	0		-23.7	0		-23.7	0		-23.7	0		-23.7	0		-23.7	0
-23.6	0		-23.6	0		-23.6	0		-23.6	0		-23.6	0		-23.6	0
-23.5	0		-23.5	0		-23.5	0		-23.5	0		-23.5	0		-23.5	0
-23.4	0		-23.4	0		-23.4	0		-23.4	0		-23.4	0		-23.4	0
-23.3	0		-23.3	0		-23.3	0		-23.3	0		-23.3	0		-23.3	0
-23.2	0		-23.2	0		-23.2	0		-23.2	0		-23.2	0		-23.2	0
-23.1	0		-23.1	0		-23.1	0		-23.1	0		-23.1	0		-23.1	0
-23	0		-23	0		-23	0		-23	0		-23	0		-23	0
-22.9	0		-22.9	0		-22.9	0		-22.9	0		-22.9	0		-22.9	0
-22.8	0		-22.8	0		-22.8	0		-22.8	0		-22.8	0		-22.8	0
-22.7	0		-22.7	0		-22.7	0		-22.7	0		-22.7	0		-22.7	0
-22.6	0		-22.6	0		-22.6	0		-22.6	0		-22.6	0		-22.6	0
-22.5	0		-22.5	0		-22.5	0		-22.5	0		-22.5	0		-22.5	0
-22.4	0		-22.4	0		-22.4	0		-22.4	0		-22.4	0		-22.4	0
-22.3	0		-22.3	0		-22.3	0		-22.3	0		-22.3	0		-22.3	0
-22.2	0		-22.2	0		-22.2	0		-22.2	0		-22.2	0		-22.2	0
-22.1	0		-22.1	0		-22.1	0		-22.1	0		-22.1	0		-22.1	0
-22	0		-22	0		-22	0		-22	0		-22	0		-22	0
-21.9	0		-21.9	0		-21.9	0		-21.9	0		-21.9	0		-21.9	0
-21.8	0		-21.8	0		-21.8	0		-21.8	0		-21.8	0		-21.8	0
-21.7	0		-21.7	0		-21.7	0		-21.7	0		-21.7	0		-21.7	0
-21.6	0		-21.6	0		-21.6	0		-21.6	0		-21.6	0		-21.6	0
-21.5	0		-21.5	0		-21.5	0		-21.5	0		-21.5	0		-21.5	0
-21.4	0		-21.4	0		-21.4	0		-21.4	0		-21.4	0		-21.4	0
-21.3	0		-21.3	0		-21.3	0		-21.3	0		-21.3	0		-21.3	0
-21.2	0		-21.2	0		-21.2	0		-21.2	0		-21.2	0		-21.2	0
-21.1	0		-21.1	0		-21.1	0		-21.1	0		-21.1	0		-21.1	0
-21	0		-21	0		-21	0		-21	0		-21	0		-21	0
-20.9	0		-20.9	0		-20.9	0		-20.9	0		-20.9	0		-20.9	0
-20.8	0		-20.8	0		-20.8	0		-20.8	0		-20.8	0		-20.8	0
-20.7	0		-20.7	0		-20.7	0		-20.7	0		-20.7	0		-20.7	0
-20.6	0		-20.6	0		-20.6	0		-20.6	0		-20.6	0		-20.6	0
-20.5	0		-20.5	0		-20.5	0		-20.5	0		-20.5	0		-20.5	0
-20.4	0		-20.4	0		-20.4	0		-20.4	0		-20.4	0		-20.4	0
-20.3	0		-20.3	0		-20.3	0		-20.3	0		-20.3	0		-20.3	0
-20.2	0		-20.2	0		-20.2	0		-20.2	0		-20.2	0		-20.2	0
-20.1	0		-20.1	0		-20.1	0		-20.1	0		-20.1	0		-20.1	0
-20	0		-20	0		-20	0		-20	0		-20	0		-20	0
-19.9	0		-19.9	0		-19.9	0		-19.9	0		-19.9	0		-19.9	0
-19.8	0		-19.8	0		-19.8	0		-19.8	0		-19.8	0		-19.8	0
-19.7	0		-19.7	0		-19.7	0		-19.7	0		-19.7	0		-19.7	0
-19.6	0		-19.6	0		-19.6	0		-19.6	0		-19.6	0		-19.6	0
-19.5	0		-19.5	0		-19.5	0		-19.5	0		-19.5	0		-19.5	0
-19.4	0		-19.4	0		-19.4	0		-19.4	0		-19.4	0		-19.4	0
-19.3	0		-19.3	0		-19.3	0		-19.3	0		-19.3	0		-19.3	0
-19.2	0		-19.2	0		-19.2	0		-19.2	0		-19.2	0		-19.2	0
-19.1	0		-19.1	0		-19.1	0		-19.1	0		-19.1	0		-19.1	0
-19	0		-19	0		-19	0		-19	0		-19	0		-19	0
-18.9	0		-18.9	0		-18.9	0		-18.9	0		-18.9	0		-18.9	0
-18.8	0		-18.8	0		-18.8	0		-18.8	0		-18.8	0		-18.8	0
-18.7	0		-18.7	0		-18.7	0		-18.7	0		-18.7	0		-18.7	0
-18.6	0		-18.6	0		-18.6	0		-18.6	0		-18.6	0		-18.6	0
-18.5	0		-18.5	0		-18.5	0		-18.5	0		-18.5	0		-18.5	0
-18.4	0		-18.4	0		-18.4	0		-18.4	0		-18.4	0		-18.4	0
-18.3	0		-18.3	0		-18.3	0		-18.3	0		-18.3	0		-18.3	0
-18.2	0		-18.2	0		-18.2	0		-18.2	0		-18.2	0		-18.2	0
-18.1	0		-18.1	0		-18.1	0		-18.1	0		-18.1	0		-18.1	0
-18	0		-18	0		-18	0		-18	0		-18	0		-18	0
-17.9	0		-17.9	0		-17.9	0		-17.9	0		-17.9	0		-17.9	0
-17.8	0		-17.8	0		-17.8	0		-17.8	0		-17.8	0		-17.8	0
-17.7	0		-17.7	0		-17.7	0		-17.7	0		-17.7	0		-17.7	0
-17.6	0		-17.6	0		-17.6	0		-17.6	0		-17.6	0		-17.6	0
-17.5	0		-17.5	0		-17.5	0		-17.5	0		-17.5	0		-17.5	0
-17.4	0		-17.4	0		-17.4	0		-17.4	0		-17.4	0		-17.4	0
-17.3	0		-17.3	0		-17.3	0		-17.3	0		-17.3	0		-17.3	0
-17.2	0		-17.2	0		-17.2	0		-17.2	0		-17.2	0		-17.2	0
-17.1	0		-17.1	0		-17.1	0		-17.1	0		-17.1	0		-17.1	0
-17	0		-17	0		-17	0		-17	0		-17	0		-17	0
-16.9	0		-16.9	0		-16.9	0		-16.9	0		-16.9	0		-16.9	0
-16.8	0		-16.8	0		-16.8	0		-16.8	0		-16.8	0		-16.8	0
-16.7	0		-16.7	0		-16.7	0		-16.7	0		-16.7	0		-16.7	0
-16.6	0		-16.6	0		-16.6	0		-16.6	0		-16.6	0		-16.6	0
-16.5	0		-16.5	0		-16.5	0		-16.5	0		-16.5	0		-16.5	0
-16.4	0		-16.4	0		-16.4	0		-16.4	0		-16.4	0		-16.4	0
-16.3	0		-16.3	0		-16.3	0		-16.3	0		-16.3	0		-16.3	0
-16.2	0		-16.2	0		-16.2	0		-16.2	0		-16.2	0		-16.2	0
-16.1	0		-16.1	0		-16.1	0		-16.1	0		-16.1	0		-16.1	0
-16	0		-16	0		-16	0		-16	0		-16	0		-16	0
-15.9	0		-15.9	0		-15.9	0		-15.9	0		-15.9	0		-15.9	0
-15.8	0		-15.8	0		-15.8	0		-15.8	0		-15.8	0		-15.8	0
-15.7	0		-15.7	0		-15.7	0		-15.7	0		-15.7	0		-15.7	0
-15.6	0		-15.6	0		-15.6	0		-15.6	0		-15.6	0		-15.6	0
-15.5	0		-15.5	0		-15.5	0		-15.5	0		-15.5	0		-15.5	0
-15.4	0		-15.4	0		-15.4	0		-15.4	0		-15.4	0		-15.4	0
-15.3	0		-15.3	0		-15.3	0		-15.3	0		-15.3	0		-15.3	0
-15.2	0		-15.2	0		-15.2	0		-15.2	0		-15.2	0		-15.2	0
-15.1	0		-15.1	0		-15.1	0		-15.1	0		-15.1	0		-15.1	0
-15	0		-15	0		-15	0		-15	0		-15	0		-15	0
-14.9	0		-14.9	0		-14.9	0		-14.9	0		-14.9	0		-14.9	0
-14.8	0		-14.8	0		-14.8	0		-14.8	0		-14.8	0		-14.8	0
-14.7	0		-14.7	0		-14.7	0		-14.7	0		-14.7	0		-14.7	0
-14.6	0		-14.6	0		-14.6	0		-14.6	0		-14.6	0		-14.6	0
-14.5	0		-14.5	0		-14.5	0		-14.5	0		-14.5	0		-14.5	0
-14.4	0		-14.4	0		-14.4	0		-14.4	0		-14.4	0		-14.4	0
-14.3	0		-14.3	0		-14.3	0		-14.3	0		-14.3	0		-14.3	0
-14.2	0		-14.2	0		-14.2	0		-14.2	0		-14.2	0		-14.2	0
-14.1	0		-14.1	0		-14.1	0		-14.1	0		-14.1	0		-14.1	0
-14	0		-14	0		-14	0		-14	0		-14	0		-14	0
-13.9	0		-13.9	0		-13.9	0		-13.9	0		-13.9	0		-13.9	0
-13.8	0		-13.8	0		-13.8	0		-13.8	0		-13.8	0		-13.8	0
-13.7	0		-13.7	0		-13.7	0		-13.7	0		-13.7	0		-13.7	0
-13.6	0		-13.6	0		-13.6	0		-13.6	0		-13.6	0		-13.6	0
-13.5	0		-13.5	0		-13.5	0		-13.5	0		-13.5	0		-13.5	0
-13.4	0		-13.4	0		-13.4	0		-13.4	0		-13.4	0		-13.4	0
-13.3	0		-13.3	0		-13.3	0		-13.3	0		-13.3	0		-13.3	0
-13.2	0		-13.2	0		-13.2	0		-13.2	0		-13.2	0		-13.2	0
-13.1	0		-13.1	0		-13.1	0		-13.1	0		-13.1	0		-13.1	0
-13	0		-13	0		-13	0		-13	0		-13	0		-13	0
-12.9	0		-12.9	0		-12.9	0		-12.9	0		-12.9	0		-12.9	0
-12.8	0		-12.8	0		-12.8	0		-12.8	0		-12.8	0		-12.8	0
-12.7	0		-12.7	0		-12.7	0		-12.7	0		-12.7	0		-12.7	0
-12.6	0		-12.6	0		-12.6	0		-12.6	0		-12.6	0		-12.6	0
-12.5	0		-12.5	0		-12.5	0		-12.5	0		-12.5	0		-12.5	0
-12.4	0		-12.4	0		-12.4	0		-12.4	0		-12.4	0		-12.4	0
-12.3	0		-12.3	0		-12.3	0		-12.3	0		-12.3	0		-12.3	0
-12.2	0		-12.2	0		-12.2	0		-12.2	0		-12.2	0		-12.2	0
-12.1	0		-12.1	0		-12.1	0		-12.1	0		-12.1	0		-12.1	0
-12	0		-12	0		-12	0		-12	0		-12	0		-12	0
-11.9	0		-11.9	0		-11.9	0		-11.9	0		-11.9	0		-11.9	0
-11.8	0		-11.8	0		-11.8	0		-11.8	0		-11.8	0		-11.8	0
-11.7	0		-11.7	0		-11.7	0		-11.7	0		-11.7	0		-11.7	0
-11.6	0		-11.6	0		-11.6	0		-11.6	0		-11.6	0		-11.6	0
-11.5	0		-11.5	0		-11.5	0		-11.5	0		-11.5	0		-11.5	0
-11.4	0		-11.4	0		-11.4	0		-11.4	0		-11.4	0		-11.4	0
-11.3	0		-11.3	0		-11.3	0		-11.3	0		-11.3	0		-11.3	0
-11.2	0		-11.2	0		-11.2	0		-11.2	0		-11.2	0		-11.2	0
-11.1	0		-11.1	0		-11.1	0		-11.1	0		-11.1	0		-11.1	0
-11	0		-11	0		-11	0		-11	0		-11	0		-11	0
-10.9	0		-10.9	0		-10.9	0		-10.9	0		-10.9	0		-10.9	0
-10.8	0		-10.8	0		-10.8	0		-10.8	0		-10.8	0		-10.8	0
-10.7	0		-10.7	0		-10.7	0		-10.7	0		-10.7	0		-10.7	0
-10.6	0		-10.6	0		-10.6	0		-10.6	0		-10.6	0		-10.6	0
-10.5	0		-10.5	0		-10.5	0		-10.5	0		-10.5	0		-10.5	0
-10.4	0		-10.4	0		-10.4	0		-10.4	0		-10.4	0		-10.4	0
-10.3	0		-10.3	0		-10.3	0		-10.3	0		-10.3	0		-10.3	0
-10.2	0		-10.2	0		-10.2	0		-10.2	0		-10.2	0		-10.2	0
-10.1	0		-10.1	0		-10.1	0		-10.1	0		-10.1	0		-10.1	0
-10	0		-10	0		-10	0		-10	0		-10	0		-10	0
-9.89999	0		-9.89999	0		-9.89999	0		-9.89999	0		-9.89999	0		-9.89999	0
-9.79999	0		-9.79999	0		-9.79999	0		-9.79999	0		-9.79999	0		-9.79999	0
-9.7	0		-9.7	0		-9.7	0		-9.7	0		-9.7	0		-9.7	0
-9.59999	0		-9.59999	0		-9.59999	0		-9.59999	0		-9.59999	0		-9.59999	0
-9.5	0		-9.5	0		-9.5	0		-9.5	0		-9.5	0		-9.5	0
-9.39999	0		-9.39999	0		-9.39999	0		-9.39999	0		-9.39999	0		-9.39999	0
-9.29999	0		-9.29999	0		-9.29999	0		-9.29999	0		-9.29999	0		-9.29999	0
-9.2	0		-9.2	0		-9.2	0		-9.2	0		-9.2	0		-9.2	0
-9.09999	0		-9.09999	0		-9.09999	0		-9.09999	0		-9.09999	0		-9.09999	0
-9	0		-9	0		-9	0		-9	0		-9	0		-9	0
-8.89999	0		-8.89999	0		-8.89999	0		-8.89999	0		-8.89999	0		-8.89999	0
-8.79999	0		-8.79999	0		-8.79999	0		-8.79999	0		-8.79999	0		-8.79999	0
-8.7	0		-8.7	0		-8.7	0		-8.7	0		-8.7	0		-8.7	0
-8.59999	0		-8.59999	0		-8.59999	0		-8.59999	0		-8.59999	0		-8.59999	0
-8.5	0		-8.5	0		-8.5	0		-8.5	0		-8.5	0		-8.5	0
-8.39999	0		-8.39999	0		-8.39999	0		-8.39999	0		-8.39999	0		-8.39999	0
-8.29999	0		-8.29999	0		-8.29999	0		-8.29999	0		-8.29999	0		-8.29999	0
-8.2	0		-8.2	0		-8.2	0		-8.2	0		-8.2	0		-8.2	0
-8.09999	0		-8.09999	0		-8.09999	0		-8.09999	0		-8.09999	0		-8.09999	0
-8	0		-8	0		-8	0		-8	0		-8	0		-8	0
-7.89999	0		-7.89999	0		-7.89999	0		-7.89999	0		-7.89999	0		-7.89999	0
-7.79999	0		-7.79999	0		-7.79999	0		-7.79999	0		-7.79999	0		-7.79999	0
-7.7	0		-7.7	0		-7.7	0		-7.7	0		-7.7	0		-7.7	0
-7.59999	0		-7.59999	0		-7.59999	0		-7.59999	0		-7.59999	0		-7.59999	0
-7.5	0		-7.5	0		-7.5	0		-7.5	0		-7.5	0		-7.5	0
-7.39999	0		-7.39999	0		-7.39999	0		-7.39999	0		-7.39999	0		-7.39999	0
-7.29999	0		-7.29999	0		-7.29999	0		-7.29999	0		-7.29999	0		-7.29999	0
-7.2	0		-7.2	0		-7.2	0		-7.2	0		-7.2	0		-7.2	0
-7.09999	0		-7.09999	0		-7.09999	0		-7.09999	0		-7.09999	0		-7.09999	0
-7	0		-7	0		-7	0		-7	0		-7	0		-7	0
-6.89999	0		-6.89999	0		-6.89999	0		-6.89999	0		-6.89999	0		-6.89999	0
-6.79999	0		-6.79999	0		-6.79999	0		-6.79999	0		-6.79999	0		-6.79999	0
-6.7	0		-6.7	0		-6.7	0		-6.7	0		-6.7	0		-6.7	0
-6.59999	0		-6.59999	0		-6.59999	0		-6.59999	0		-6.59999	0		-6.59999	0
-6.5	0		-6.5	0		-6.5	0		-6.5	0		-6.5	0		-6.5	0
-6.39999	0		-6.39999	0		-6.39999	0		-6.39999	0		-6.39999	0		-6.39999	0
-6.29999	0		-6.29999	0		-6.29999	0		-6.29999	0		-6.29999	0		-6.29999	0
-6.2	0		-6.2	0		-6.2	0		-6.2	0		-6.2	0		-6.2	0
-6.09999	0		-6.09999	0		-6.09999	0		-6.09999	0		-6.09999	0		-6.09999	0
-6	0		-6	0		-6	0		-6	0		-6	0		-6	0
-5.89999	0		-5.89999	0		-5.89999	0		-5.89999	0		-5.89999	0		-5.89999	0
-5.79999	0		-5.79999	0		-5.79999	0		-5.79999	0		-5.79999	0		-5.79999	0
-5.7	0		-5.7	0		-5.7	0		-5.7	0		-5.7	0		-5.7	0
-5.59999	0		-5.59999	0		-5.59999	0		-5.59999	0		-5.59999	0		-5.59999	0
-5.5	0		-5.5	0		-5.5	0		-5.5	0		-5.5	0		-5.5	0
-5.39999	0		-5.39999	0		-5.39999	0		-5.39999	0		-5.39999	0		-5.39999	0
-5.29999	0		-5.29999	0		-5.29999	0		-5.29999	0		-5.29999	0		-5.29999	0
-5.2	0		-5.2	0		-5.2	0		-5.2	0		-5.2	0		-5.2	0
-5.09999	0		-5.09999	0		-5.09999	0		-5.09999	0		-5.09999	0		-5.09999	0
-5	0		-5	0		-5	0		-5	0		-5	0		-5	0
-4.89999	0		-4.89999	0		-4.89999	0		-4.89999	0		-4.89999	0		-4.89999	0
-4.79999	0		-4.79999	0		-4.79999	0		-4.79999	0		-4.79999	0		-4.79999	0
-4.7	0		-4.7	0		-4.7	0		-4.7	0		-4.7	0		-4.7	0
-4.59999	0		-4.59999	0		-4.59999	0		-4.59999	0		-4.59999	0		-4.59999	0
-4.5	0		-4.5	0		-4.5	0		-4.5	0		-4.5	0		-4.5	0
-4.39999	0		-4.39999	0		-4.39999	0		-4.39999	0		-4.39999	0		-4.39999	0
-4.29999	0		-4.29999	0		-4.29999	0		-4.29999	0		-4.29999	0		-4.29999	0
-4.2	0		-4.2	0		-4.2	0		-4.2	0		-4.2	0		-4.2	0
-4.09999	0		-4.09999	0		-4.09999	0		-4.09999	0		-4.09999	0		-4.09999	0
-4	0		-4	0		-4	0		-4	0		-4	0		-4	0
-3.89999	0		-3.89999	0		-3.89999	0		-3.89999	0		-3.89999	0		-3.89999	0
-3.79999	0		-3.79999	0		-3.79999	0		-3.79999	0		-3.79999	0		-3.79999	0
-3.7	0		-3.7	0		-3.7	0		-3.7	0		-3.7	0		-3.7	0
-3.59999	0		-3.59999	0		-3.59999	0		-3.59999	0		-3.59999	0		-3.59999	0
-3.5	0		-3.5	0		-3.5	0		-3.5	0		-3.5	0		-3.5	0
-3.39999	0		-3.39999	0		-3.39999	0		-3.39999	0		-3.39999	0		-3.39999	0
-3.29999	0		-3.29999	0		-3.29999	0		-3.29999	0		-3.29999	0		-3.29999	0
-3.2	0		-3.2	0		-3.2	0		-3.2	0		-3.2	0		-3.2	0
-3.09999	0		-3.09999	0		-3.09999	0		-3.09999	0		-3.09999	0		-3.09999	0
-3	0		-3	0		-3	0		-3	0		-3	0		-3	0
-2.89999	0		-2.89999	0		-2.89999	0		-2.89999	0		-2.89999	0		-2.89999	0
-2.79999	0		-2.79999	0		-2.79999	0		-2.79999	0		-2.79999	0		-2.79999	0
-2.7	0		-2.7	0		-2.7	0		-2.7	0		-2.7	0		-2.7	0
-2.59999	0		-2.59999	0		-2.59999	0		-2.59999	0		-2.59999	0		-2.59999	0
-2.5	0		-2.5	0		-2.5	0		-2.5	0		-2.5	0		-2.5	0
-2.39999	0		-2.39999	0		-2.39999	0		-2.39999	0		-2.39999	0		-2.39999	0
-2.29999	0		-2.29999	0		-2.29999	0		-2.29999	0		-2.29999	0		-2.29999	0
-2.2	0		-2.2	0		-2.2	0		-2.2	0		-2.2	0		-2.2	0
-2.09999	0		-2.09999	0		-2.09999	0		-2.09999	0		-2.09999	0		-2.09999	0
-2	0		-2	0		-2	0		-2	0		-2	0		-2	0
-1.89999	0		-1.89999	0		-1.89999	0		-1.89999	0		-1.89999	0		-1.89999	0
-1.79999	0		-1.79999	0		-1.79999	0		-1.79999	0		-1.79999	0		-1.79999	0
-1.7	0		-1.7	0		-1.7	0		-1.7	0		-1.7	0		-1.7	0
-1.59999	0		-1.59999	0		-1.59999	0		-1.59999	0		-1.59999	0		-1.59999	0
-1.5	0		-1.5	0		-1.5	0		-1.5	0		-1.5	0		-1.5	0
-1.39999	0		-1.39999	0		-1.39999	0		-1.39999	0		-1.39999	0		-1.39999	0
-1.29999	0		-1.29999	0		-1.29999	0		-1.29999	0		-1.29999	0		-1.29999	0
-1.2	0		-1.2	0		-1.2	0		-1.2	0		-1.2	0		-1.2	0
-1.09999	0		-1.09999	0		-1.09999	0		-1.09999	0		-1.09999	0		-1.09999	0
-1	0		-1	0		-1	0		-1	0		-1	0		-1	0
-0.899994	0		-0.89999	0		-0.89999	0		-0.89999	0		-0.89999	0		-0.89999	0
-0.799988	0		-0.79999	0		-0.79999	0		-0.79999	0		-0.79999	0		-0.79999	0
-0.699997	0		-0.7	0		-0.7	0		-0.7	0		-0.7	0		-0.7	0
-0.599991	0		-0.59999	0		-0.59999	0		-0.59999	0		-0.59999	0		-0.59999	0
-0.5	0		-0.5	0		-0.5	0		-0.5	0		-0.5	0		-0.5	0
-0.399994	0		-0.39999	0		-0.39999	0		-0.39999	0		-0.39999	0		-0.39999	0
-0.299988	0		-0.29999	0		-0.29999	0		-0.29999	0		-0.29999	0		-0.29999	0
-0.199997	0		-0.2	0		-0.2	0		-0.2	0		-0.2	0		-0.2	0
-0.0999908	0		-0.09999	0		-0.09999	0		-0.09999	0		-0.09999	0		-0.09999	0
0	0		0	0		0	0		0	0		0	0		0	0
0.100006	0		0.100006	0		0.100006	0		0.100006	0		0.100006	0		0.100006	0
0.200012	0.00652898		0.200012	0.010103		0.200012	0.008315		0.200012	0.008529		0.200012	0.009591		0.200012	0.00802
0.300003	0.013057		0.300003	0.020204		0.300003	0.016629		0.300003	0.017057		0.300003	0.019181		0.300003	0.01605
0.400009	0.0195859		0.400009	0.030306		0.400009	0.024945		0.400009	0.025586		0.400009	0.028772		0.400009	0.02407
0.5	0.0261139		0.5	0.040407		0.5	0.033259		0.5	0.034113		0.5	0.038362		0.5	0.0321
0.600006	0.0326428		0.600006	0.05051		0.600006	0.041574		0.600006	0.042642		0.600006	0.047953		0.600006	0.04012
0.700012	0.0391718		0.700012	0.060612		0.700012	0.049889		0.700012	0.051171		0.700012	0.057543		0.700012	0.04815
0.800003	0.0456997		0.800003	0.070713		0.800003	0.058203		0.800003	0.059698		0.800003	0.067132		0.800003	0.05617
0.900009	0.0522286		0.900009	0.080815		0.900009	0.066518		0.900009	0.068227		0.900009	0.076723		0.900009	0.06419
1	0.0587565		1	0.090916		1	0.074832		1	0.076754		1	0.086312		1	0.07222
1.10001	0.0652854		1.10001	0.101018		1.10001	0.083147		1.10001	0.085283		1.10001	0.095902		1.10001	0.08024
1.20001	0.0718143		1.20001	0.11112		1.20001	0.091461		1.20001	0.093811		1.20001	0.105492		1.20001	0.08827
1.3	0.0783422		1.3	0.12122		1.3	0.099775		1.3	0.102338		1.3	0.115081		1.3	0.09629
1.40001	0.0848711		1.40001	0.131322		1.40001	0.10809		1.40001	0.110866		1.40001	0.12467		1.40001	0.10431
1.5	0.091399		1.5	0.141422		1.5	0.116403		1.5	0.119393		1.5	0.134259		1.5	0.11234
1.60001	0.0979279		1.60001	0.151524		1.60001	0.124718		1.60001	0.127922		1.60001	0.143848		1.60001	0.12036
1.70001	0.104457		1.70001	0.161626		1.70001	0.133033		1.70001	0.13645		1.70001	0.153438		1.70001	0.12838
1.8	0.110985		1.8	0.171726		1.8	0.141346		1.8	0.144977		1.8	0.163026		1.8	0.13641
1.90001	0.117513		1.90001	0.181827		1.90001	0.149661		1.90001	0.153505		1.90001	0.172615		1.90001	0.14443
2	0.124041		2	0.191927		2	0.157974		2	0.162032		2	0.182203		2	0.15245
2.10001	0.13057		2.10001	0.202029		2.10001	0.166288		2.10001	0.170559		2.10001	0.191792		2.10001	0.16048
2.20001	0.137099		2.20001	0.21213		2.20001	0.174603		2.20001	0.179087		2.20001	0.20138		2.20001	0.1685
2.3	0.143627		2.3	0.22223		2.3	0.182916		2.3	0.187614		2.3	0.210968		2.3	0.17652
2.40001	0.150156		2.40001	0.232331		2.40001	0.19123		2.40001	0.196142		2.40001	0.220556		2.40001	0.18455
2.5	0.156683		2.5	0.24243		2.5	0.199543		2.5	0.204668		2.5	0.230143		2.5	0.19257
2.60001	0.163212		2.60001	0.252531		2.60001	0.207858		2.60001	0.213196		2.60001	0.239732		2.60001	0.20059
2.70001	0.169741		2.70001	0.262632		2.70001	0.216172		2.70001	0.221724		2.70001	0.24932		2.70001	0.20862
2.8	0.176269		2.8	0.272732		2.8	0.224485		2.8	0.23025		2.8	0.258907		2.8	0.21664
2.90001	0.182797		2.90001	0.282833		2.90001	0.232799		2.90001	0.238777		2.90001	0.268495		2.90001	0.22466
3	0.189325		3	0.292932		3	0.241111		3	0.247303		3	0.278081		3	0.23268
3.10001	0.195854		3.10001	0.303033		3.10001	0.249425		3.10001	0.255831		3.10001	0.287669		3.10001	0.24071
3.20001	0.202383		3.20001	0.313133		3.20001	0.257739		3.20001	0.264358		3.20001	0.297256		3.20001	0.24873
3.3	0.20891		3.3	0.323232		3.3	0.266052		3.3	0.272884		3.3	0.306843		3.3	0.25675
3.40001	0.215439		3.40001	0.333333		3.40001	0.274366		3.40001	0.281411		3.40001	0.31643		3.40001	0.26477
3.5	0.221967		3.5	0.343432		3.5	0.282678		3.5	0.289937		3.5	0.326016		3.5	0.2728
3.60001	0.228496		3.60001	0.353532		3.60001	0.290992		3.60001	0.298464		3.60001	0.335603		3.60001	0.28082
3.70001	0.235024		3.70001	0.363632		3.70001	0.299306		3.70001	0.306992		3.70001	0.34519		3.70001	0.28884
3.8	0.241552		3.8	0.373731		3.8	0.307618		3.8	0.315517		3.8	0.354775		3.8	0.29686
3.90001	0.248081		3.90001	0.383831		3.90001	0.315932		3.90001	0.324044		3.90001	0.364362		3.90001	0.30489
4	0.254608		4	0.39393		4	0.324244		4	0.33257		4	0.373947		4	0.31291
4.10001	0.261137		4.10001	0.40403		4.10001	0.332558		4.10001	0.341097		4.10001	0.383534		4.10001	0.32093
4.20001	0.267666		4.20001	0.41413		4.20001	0.340871		4.20001	0.349623		4.20001	0.39312		4.20001	0.32895
4.3	0.274193		4.3	0.424228		4.3	0.349183		4.3	0.358149		4.3	0.402705		4.3	0.33697
4.40001	0.280722		4.40001	0.434328		4.40001	0.357497		4.40001	0.366676		4.40001	0.412291		4.40001	0.345
4.5	0.28725		4.5	0.444426		4.5	0.365809		4.5	0.375201		4.5	0.421876		4.5	0.35302
4.60001	0.293778		4.60001	0.454526		4.60001	0.374122		4.60001	0.383727		4.60001	0.431462		4.60001	0.36104
4.70001	0.300307		4.70001	0.464626		4.70001	0.382435		4.70001	0.392254		4.70001	0.441047		4.70001	0.36906
4.8	0.306834		4.8	0.474724		4.8	0.390747		4.8	0.400779		4.8	0.450632		4.8	0.37708
4.90001	0.313363		4.90001	0.484823		4.90001	0.39906		4.90001	0.409306		4.90001	0.460217		4.90001	0.3851
5	0.319891		5	0.494921		5	0.407372		5	0.417831		5	0.469801		5	0.39312
5.10001	0.326419		5.10001	0.505021		5.10001	0.415685		5.10001	0.426357		5.10001	0.479386		5.10001	0.40115
5.20001	0.332948		5.20001	0.51512		5.20001	0.423998		5.20001	0.434883		5.20001	0.488972		5.20001	0.40917
5.3	0.339475		5.3	0.525217		5.3	0.43231		5.3	0.443408		5.3	0.498555		5.3	0.41719
5.40001	0.346004		5.40001	0.535317		5.40001	0.440623		5.40001	0.451934		5.40001	0.50814		5.40001	0.42521
5.5	0.352531		5.5	0.545414		5.5	0.448935		5.5	0.460459		5.5	0.517723		5.5	0.43323
5.60001	0.35906		5.60001	0.555513		5.60001	0.457247		5.60001	0.468985		5.60001	0.527308		5.60001	0.44125
5.70001	0.365588		5.70001	0.565612		5.70001	0.46556		5.70001	0.477511		5.70001	0.536893		5.70001	0.44927
5.8	0.372116		5.8	0.57571		5.8	0.473872		5.8	0.486035		5.8	0.546476		5.8	0.45729
5.90001	0.378645		5.90001	0.585808		5.90001	0.482184		5.90001	0.494561		5.90001	0.55606		5.90001	0.46532
6	0.385172		6	0.595906		6	0.490496		6	0.503086		6	0.565643		6	0.47334
6.10001	0.391701		6.10001	0.606004		6.10001	0.498808		6.10001	0.511612		6.10001	0.575227		6.10001	0.48136
6.20001	0.398229		6.20001	0.616103		6.20001	0.507121		6.20001	0.520137		6.20001	0.584811		6.20001	0.48938
6.3	0.404757		6.3	0.6262		6.3	0.515432		6.3	0.528662		6.3	0.594393		6.3	0.4974
6.40001	0.411285		6.40001	0.636298		6.40001	0.523744		6.40001	0.537187		6.40001	0.603977		6.40001	0.50542
6.5	0.417812		6.5	0.646395		6.5	0.532055		6.5	0.545711		6.5	0.613559		6.5	0.51344
6.60001	0.424341		6.60001	0.656494		6.60001	0.540368		6.60001	0.554237		6.60001	0.623142		6.60001	0.52146
6.70001	0.430869		6.70001	0.666592		6.70001	0.54868		6.70001	0.562762		6.70001	0.632726		6.70001	0.52948
6.8	0.437397		6.8	0.676689		6.8	0.556991		6.8	0.571286		6.8	0.642307		6.8	0.5375
6.90001	0.443925		6.90001	0.686787		6.90001	0.565303		6.90001	0.579812		6.90001	0.65189		6.90001	0.54552
7	0.450453		7	0.696883		7	0.573614		7	0.588335		7	0.661472		7	0.55354
7.10001	0.456981		7.10001	0.706981		7.10001	0.581926		7.10001	0.596861		7.10001	0.671055		7.10001	0.56156
7.20001	0.46351		7.20001	0.717079		7.20001	0.590238		7.20001	0.605386		7.20001	0.680637		7.20001	0.56958
7.3	0.470037		7.3	0.727176		7.3	0.598549		7.3	0.61391		7.3	0.690219		7.3	0.5776
7.40001	0.476565		7.40001	0.737273		7.40001	0.606861		7.40001	0.622435		7.40001	0.699801		7.40001	0.58562
7.5	0.483093		7.5	0.74737		7.5	0.615172		7.5	0.630958		7.5	0.709382		7.5	0.59364
7.60001	0.489621		7.60001	0.757467		7.60001	0.623483		7.60001	0.639483		7.60001	0.718964		7.60001	0.60166
7.70001	0.49615		7.70001	0.767565		7.70001	0.631795		7.70001	0.648008		7.70001	0.728546		7.70001	0.60968
7.8	0.502677		7.8	0.777661		7.8	0.640106		7.8	0.656531		7.8	0.738127		7.8	0.6177
7.90001	0.509205		7.90001	0.787758		7.90001	0.648417		7.90001	0.665056		7.90001	0.747709		7.90001	0.62572
8	0.515733		8	0.797854		8	0.656728		8	0.673579		8	0.757289		8	0.63374
8.10001	0.522261		8.10001	0.807952		8.10001	0.66504		8.10001	0.682104		8.10001	0.76687		8.10001	0.64176
8.20001	0.528789		8.20001	0.818049		8.20001	0.673351		8.20001	0.690629		8.20001	0.776452		8.20001	0.64978
8.3	0.535317		8.3	0.828144		8.3	0.681661		8.3	0.699152		8.3	0.786032		8.3	0.6578
8.40001	0.541845		8.40001	0.838242		8.40001	0.689973		8.40001	0.707676		8.40001	0.795613		8.40001	0.66582
8.5	0.548372		8.5	0.848337		8.5	0.698283		8.5	0.716199		8.5	0.805193		8.5	0.67384
8.60001	0.554901		8.60001	0.858434		8.60001	0.706594		8.60001	0.724724		8.60001	0.814774		8.60001	0.68186
8.70001	0.561429		8.70001	0.868531		8.70001	0.714906		8.70001	0.733248		8.70001	0.824355		8.70001	0.68988
8.8	0.567956		8.8	0.878626		8.8	0.723216		8.8	0.741771		8.8	0.833934		8.8	0.6979
8.90001	0.574484		8.90001	0.888723		8.90001	0.731527		8.90001	0.750295		8.90001	0.843514		8.90001	0.70592
9	0.581012		9	0.898818		9	0.739837		9	0.758818		9	0.853093		9	0.71393
9.10001	0.58754		9.10001	0.908915		9.10001	0.748148		9.10001	0.767342		9.10001	0.862674		9.10001	0.72195
9.20001	0.594068		9.20001	0.919012		9.20001	0.756459		9.20001	0.775866		9.20001	0.872254		9.20001	0.72997
9.3	0.600595		9.3	0.929107		9.3	0.764769		9.3	0.784389		9.3	0.881833		9.3	0.73799
9.40001	0.607124		9.40001	0.939203		9.40001	0.77308		9.40001	0.792913		9.40001	0.891413		9.40001	0.74601
9.5	0.613651		9.5	0.949298		9.5	0.78139		9.5	0.801435		9.5	0.900991		9.5	0.75403
9.60001	0.620179		9.60001	0.959394		9.60001	0.789701		9.60001	0.809959		9.60001	0.910571		9.60001	0.76205
9.70001	0.626707		9.70001	0.96949		9.70001	0.798011		9.70001	0.818483		9.70001	0.92015		9.70001	0.77007
9.8	0.633235		9.8	0.979585		9.8	0.806321		9.8	0.827005		9.8	0.929729		9.8	0.77808
9.90001	0.639763		9.90001	0.989681		9.90001	0.814632		9.90001	0.835529		9.90001	0.939308		9.90001	0.7861
10	0.64629		10	0.999776		10	0.822941		10	0.844051		10	0.948886		10	0.79412
10.1	0.652818		10.1	1.00987		10.1	0.831252		10.1	0.852574		10.1	0.958465		10.1	0.80214
10.2	0.659346		10.2	1.01997		10.2	0.839562		10.2	0.861098		10.2	0.968044		10.2	0.81016
10.3	0.665873		10.3	1.03006		10.3	0.847872		10.3	0.86962		10.3	0.977621		10.3	0.81818
10.4	0.672402		10.4	1.04016		10.4	0.856182		10.4	0.878143		10.4	0.9872		10.4	0.82619
10.5	0.678929		10.5	1.05025		10.5	0.864492		10.5	0.886665		10.5	0.996777		10.5	0.83421
10.6	0.685457		10.6	1.06035		10.6	0.872802		10.6	0.895188		10.6	1.00636		10.6	0.84223
10.7	0.691985		10.7	1.07044		10.7	0.881112		10.7	0.903712		10.7	1.01593		10.7	0.85025
10.8	0.698512		10.8	1.08054		10.8	0.889421		10.8	0.912233		10.8	1.02551		10.8	0.85827
10.9	0.70504		10.9	1.09063		10.9	0.897732		10.9	0.920757		10.9	1.03509		10.9	0.86628
11	0.711567		11	1.10073		11	0.906041		11	0.929278		11	1.04467		11	0.8743
11.1	0.718095		11.1	1.11082		11.1	0.914351		11.1	0.937801		11.1	1.05424		11.1	0.88232
11.2	0.724624		11.2	1.12092		11.2	0.922661		11.2	0.946324		11.2	1.06382		11.2	0.89034
11.3	0.731151		11.3	1.13101		11.3	0.93097		11.3	0.954846		11.3	1.0734		11.3	0.89835
11.4	0.737679		11.4	1.14111		11.4	0.93928		11.4	0.963368		11.4	1.08298		11.4	0.90637
11.5	0.744206		11.5	1.1512		11.5	0.947589		11.5	0.97189		11.5	1.09255		11.5	0.91439
11.6	0.750734		11.6	1.16129		11.6	0.955899		11.6	0.980412		11.6	1.10213		11.6	0.92241
11.7	0.757262		11.7	1.17139		11.7	0.964209		11.7	0.988935		11.7	1.1117		11.7	0.93043
11.8	0.763789		11.8	1.18148		11.8	0.972517		11.8	0.997456		11.8	1.12128		11.8	0.93844
11.9	0.770317		11.9	1.19158		11.9	0.980827		11.9	1.00598		11.9	1.13086		11.9	0.94646
12	0.776844		12	1.20167		12	0.989135		12	1.0145		12	1.14043		12	0.95448
12.1	0.783372		12.1	1.21176		12.1	0.997445		12.1	1.02302		12.1	1.15001		12.1	0.96249
12.2	0.7899		12.2	1.22186		12.2	1.00575		12.2	1.03154		12.2	1.15959		12.2	0.97051
12.3	0.796427		12.3	1.23195		12.3	1.01406		12.3	1.04007		12.3	1.16916		12.3	0.97853
12.4	0.802955		12.4	1.24205		12.4	1.02237		12.4	1.04859		12.4	1.17874		12.4	0.98654
12.5	0.809482		12.5	1.25214		12.5	1.03068		12.5	1.05711		12.5	1.18831		12.5	0.99456
12.6	0.81601		12.6	1.26223		12.6	1.03899		12.6	1.06563		12.6	1.19789		12.6	1.00258
12.7	0.822538		12.7	1.27233		12.7	1.0473		12.7	1.07415		12.7	1.20746		12.7	1.0106
12.8	0.829065		12.8	1.28242		12.8	1.05561		12.8	1.08267		12.8	1.21704		12.8	1.01861
12.9	0.835593		12.9	1.29252		12.9	1.06392		12.9	1.0912		12.9	1.22661		12.9	1.02663
13	0.84212		13	1.30261		13	1.07222		13	1.09972		13	1.23619		13	1.03464
13.1	0.848648		13.1	1.3127		13.1	1.08054		13.1	1.10824		13.1	1.24576		13.1	1.04266
13.2	0.855176		13.2	1.32279		13.2	1.08884		13.2	1.11676		13.2	1.25534		13.2	1.05068
13.3	0.861703		13.3	1.33289		13.3	1.09715		13.3	1.12528		13.3	1.26491		13.3	1.05869
13.4	0.868231		13.4	1.34298		13.4	1.10546		13.4	1.1338		13.4	1.27449		13.4	1.06671
13.5	0.874757		13.5	1.35307		13.5	1.11377		13.5	1.14232		13.5	1.28406		13.5	1.07473
13.6	0.881285		13.6	1.36317		13.6	1.12208		13.6	1.15084		13.6	1.29364		13.6	1.08274
13.7	0.887813		13.7	1.37326		13.7	1.13039		13.7	1.15936		13.7	1.30321		13.7	1.09076
13.8	0.89434		13.8	1.38335		13.8	1.13869		13.8	1.16789		13.8	1.31278		13.8	1.09877
13.9	0.900868		13.9	1.39345		13.9	1.147		13.9	1.17641		13.9	1.32236		13.9	1.10679
14	0.907395		14	1.40354		14	1.15531		14	1.18493		14	1.33193		14	1.11481
14.1	0.913923		14.1	1.41363		14.1	1.16362		14.1	1.19345		14.1	1.34151		14.1	1.12282
14.2	0.920451		14.2	1.42372		14.2	1.17193		14.2	1.20197		14.2	1.35108		14.2	1.13084
14.3	0.926977		14.3	1.43382		14.3	1.18024		14.3	1.21049		14.3	1.36065		14.3	1.13885
14.4	0.933505		14.4	1.44391		14.4	1.18854		14.4	1.21901		14.4	1.37023		14.4	1.14687
14.5	0.940032		14.5	1.454		14.5	1.19685		14.5	1.22753		14.5	1.3798		14.5	1.15489
14.6	0.94656		14.6	1.46409		14.6	1.20516		14.6	1.23605		14.6	1.38937		14.6	1.1629
14.7	0.953088		14.7	1.47419		14.7	1.21347		14.7	1.24457		14.7	1.39895		14.7	1.17092
14.8	0.959614		14.8	1.48428		14.8	1.22178		14.8	1.25309		14.8	1.40852		14.8	1.17893
14.9	0.966142		14.9	1.49437		14.9	1.23008		14.9	1.26161		14.9	1.41809		14.9	1.18695
15	0.972669		15	1.50446		15	1.23839		15	1.27013		15	1.42766		15	1.19496
15.1	0.979197		15.1	1.51455		15.1	1.2467		15.1	1.27865		15.1	1.43724		15.1	1.20298
15.2	0.985725		15.2	1.52465		15.2	1.25501		15.2	1.28717		15.2	1.44681		15.2	1.21099
15.3	0.992251		15.3	1.53474		15.3	1.26331		15.3	1.29569		15.3	1.45638		15.3	1.21901
15.4	0.998779		15.4	1.54483		15.4	1.27162		15.4	1.30421		15.4	1.46595		15.4	1.22702
15.5	1.00531		15.5	1.55492		15.5	1.27993		15.5	1.31273		15.5	1.47552		15.5	1.23504
15.6	1.01183		15.6	1.56501		15.6	1.28824		15.6	1.32125		15.6	1.4851		15.6	1.24305
15.7	1.01836		15.7	1.5751		15.7	1.29655		15.7	1.32977		15.7	1.49467		15.7	1.25107
15.8	1.02489		15.8	1.58519		15.8	1.30485		15.8	1.33829		15.8	1.50424		15.8	1.25908
15.9	1.03142		15.9	1.59529		15.9	1.31316		15.9	1.34681		15.9	1.51381		15.9	1.2671
16	1.03794		16	1.60538		16	1.32147		16	1.35533		16	1.52338		16	1.27511
16.1	1.04447		16.1	1.61547		16.1	1.32977		16.1	1.36385		16.1	1.53295		16.1	1.28313
16.2	1.051		16.2	1.62556		16.2	1.33808		16.2	1.37237		16.2	1.54252		16.2	1.29114
16.3	1.05752		16.3	1.63565		16.3	1.34639		16.3	1.38089		16.3	1.55209		16.3	1.29916
16.4	1.06405		16.4	1.64574		16.4	1.3547		16.4	1.38941		16.4	1.56167		16.4	1.30717
16.5	1.07058		16.5	1.65583		16.5	1.363		16.5	1.39793		16.5	1.57123		16.5	1.31519
16.6	1.07711		16.6	1.66593		16.6	1.37131		16.6	1.40645		16.6	1.58081		16.6	1.3232
16.7	1.08363		16.7	1.67602		16.7	1.37962		16.7	1.41497		16.7	1.59038		16.7	1.33122
16.8	1.09016		16.8	1.68611		16.8	1.38792		16.8	1.42349		16.8	1.59995		16.8	1.33923
16.9	1.09669		16.9	1.6962		16.9	1.39623		16.9	1.43201		16.9	1.60952		16.9	1.34724
17	1.10322		17	1.70629		17	1.40454		17	1.44053		17	1.61909		17	1.35526
17.1	1.10974		17.1	1.71638		17.1	1.41284		17.1	1.44904		17.1	1.62866		17.1	1.36327
17.2	1.11627		17.2	1.72647		17.2	1.42115		17.2	1.45756		17.2	1.63823		17.2	1.37129
17.3	1.1228		17.3	1.73656		17.3	1.42946		17.3	1.46608		17.3	1.6478		17.3	1.3793
17.4	1.12932		17.4	1.74665		17.4	1.43777		17.4	1.4746		17.4	1.65737		17.4	1.38731
17.5	1.13585		17.5	1.75674		17.5	1.44607		17.5	1.48312		17.5	1.66694		17.5	1.39533
17.6	1.14238		17.6	1.76683		17.6	1.45438		17.6	1.49164		17.6	1.6765		17.6	1.40334
17.7	1.14891		17.7	1.77692		17.7	1.46269		17.7	1.50016		17.7	1.68607		17.7	1.41136
17.8	1.15543		17.8	1.78701		17.8	1.47099		17.8	1.50868		17.8	1.69564		17.8	1.41937
17.9	1.16196		17.9	1.7971		17.9	1.4793		17.9	1.5172		17.9	1.70521		17.9	1.42738
18	1.16849		18	1.80719		18	1.4876		18	1.52571		18	1.71478		18	1.43539
18.1	1.17501		18.1	1.81728		18.1	1.49591		18.1	1.53423		18.1	1.72435		18.1	1.44341
18.2	1.18154		18.2	1.82737		18.2	1.50422		18.2	1.54275		18.2	1.73392		18.2	1.45142
18.3	1.18807		18.3	1.83746		18.3	1.51252		18.3	1.55127		18.3	1.74349		18.3	1.45944
18.4	1.1946		18.4	1.84755		18.4	1.52083		18.4	1.55979		18.4	1.75306		18.4	1.46745
18.5	1.20112		18.5	1.85764		18.5	1.52914		18.5	1.56831		18.5	1.76262		18.5	1.47546
18.6	1.20765		18.6	1.86773		18.6	1.53744		18.6	1.57682		18.6	1.77219		18.6	1.48347
18.7	1.21418		18.7	1.87782		18.7	1.54575		18.7	1.58534		18.7	1.78176		18.7	1.49149
18.8	1.2207		18.8	1.88791		18.8	1.55405		18.8	1.59386		18.8	1.79133		18.8	1.4995
18.9	1.22723		18.9	1.898		18.9	1.56236		18.9	1.60238		18.9	1.80089		18.9	1.50751
19	1.23376		19	1.90809		19	1.57067		19	1.6109		19	1.81046		19	1.51553
19.1	1.24029		19.1	1.91818		19.1	1.57897		19.1	1.61942		19.1	1.82003		19.1	1.52354
19.2	1.24681		19.2	1.92827		19.2	1.58728		19.2	1.62793		19.2	1.8296		19.2	1.53155
19.3	1.25334		19.3	1.93836		19.3	1.59558		19.3	1.63645		19.3	1.83916		19.3	1.53956
19.4	1.25987		19.4	1.94844		19.4	1.60389		19.4	1.64497		19.4	1.84873		19.4	1.54758
19.5	1.26639		19.5	1.95853		19.5	1.6122		19.5	1.65349		19.5	1.8583		19.5	1.55559
19.6	1.27292		19.6	1.96862		19.6	1.6205		19.6	1.662		19.6	1.86787		19.6	1.5636
19.7	1.27945		19.7	1.97871		19.7	1.62881		19.7	1.67052		19.7	1.87743		19.7	1.57162
19.8	1.28597		19.8	1.9888		19.8	1.63711		19.8	1.67904		19.8	1.887		19.8	1.57963
19.9	1.2925		19.9	1.99889		19.9	1.64542		19.9	1.68756		19.9	1.89657		19.9	1.58764
20	1.29903		20	2.00898		20	1.65372		20	1.69607		20	1.90613		20	1.59565
20.1	1.30556		20.1	2.01907		20.1	1.66203		20.1	1.70459		20.1	1.9157		20.1	1.60366
20.2	1.31208		20.2	2.02915		20.2	1.67033		20.2	1.71311		20.2	1.92527		20.2	1.61168
20.3	1.31861		20.3	2.03924		20.3	1.67864		20.3	1.72162		20.3	1.93483		20.3	1.61969
20.4	1.32514		20.4	2.04933		20.4	1.68694		20.4	1.73014		20.4	1.9444		20.4	1.6277
20.5	1.33166		20.5	2.05942		20.5	1.69525		20.5	1.73866		20.5	1.95396		20.5	1.63571
20.6	1.33819		20.6	2.06951		20.6	1.70355		20.6	1.74718		20.6	1.96353		20.6	1.64372
20.7	1.34472		20.7	2.0796		20.7	1.71186		20.7	1.7557		20.7	1.97309		20.7	1.65174
20.8	1.35124		20.8	2.08968		20.8	1.72016		20.8	1.76421		20.8	1.98266		20.8	1.65975
20.9	1.35777		20.9	2.09977		20.9	1.72847		20.9	1.77273		20.9	1.99222		20.9	1.66776
21	1.3643		21	2.10986		21	1.73677		21	1.78124		21	2.00179		21	1.67577
21.1	1.37082		21.1	2.11995		21.1	1.74508		21.1	1.78976		21.1	2.01135		21.1	1.68378
21.2	1.37735		21.2	2.13004		21.2	1.75338		21.2	1.79828		21.2	2.02092		21.2	1.6918
21.3	1.38388		21.3	2.14012		21.3	1.76169		21.3	1.80679		21.3	2.03048		21.3	1.69981
21.4	1.39041		21.4	2.15021		21.4	1.76999		21.4	1.81531		21.4	2.04005		21.4	1.70782
21.5	1.39693		21.5	2.1603		21.5	1.7783		21.5	1.82383		21.5	2.04961		21.5	1.71583
21.6	1.40346		21.6	2.17039		21.6	1.7866		21.6	1.83234		21.6	2.05918		21.6	1.72384
21.7	1.40999		21.7	2.18047		21.7	1.79491		21.7	1.84086		21.7	2.06874		21.7	1.73185
21.8	1.41651		21.8	2.19056		21.8	1.80321		21.8	1.84938		21.8	2.0783		21.8	1.73986
21.9	1.42304		21.9	2.20065		21.9	1.81152		21.9	1.8579		21.9	2.08787		21.9	1.74787
22	1.42957		22	2.21074		22	1.81982		22	1.86641		22	2.09743		22	1.75588
22.1	1.43609		22.1	2.22082		22.1	1.82813		22.1	1.87493		22.1	2.107		22.1	1.7639
22.2	1.44262		22.2	2.23091		22.2	1.83643		22.2	1.88344		22.2	2.11656		22.2	1.77191
22.3	1.44915		22.3	2.241		22.3	1.84474		22.3	1.89196		22.3	2.12612		22.3	1.77992
22.4	1.45567		22.4	2.25108		22.4	1.85304		22.4	1.90048		22.4	2.13569		22.4	1.78793
22.5	1.4622		22.5	2.26117		22.5	1.86134		22.5	1.90899		22.5	2.14525		22.5	1.79594
22.6	1.46873		22.6	2.27126		22.6	1.86965		22.6	1.91751		22.6	2.15481		22.6	1.80395
22.7	1.47525		22.7	2.28135		22.7	1.87795		22.7	1.92603		22.7	2.16438		22.7	1.81196
22.8	1.48178		22.8	2.29143		22.8	1.88626		22.8	1.93454		22.8	2.17394		22.8	1.81997
22.9	1.48831		22.9	2.30152		22.9	1.89456		22.9	1.94306		22.9	2.1835		22.9	1.82798
23	1.49483		23	2.31161		23	1.90286		23	1.95157		23	2.19306		23	1.83599
23.1	1.50136		23.1	2.32169		23.1	1.91117		23.1	1.96009		23.1	2.20263		23.1	1.844
23.2	1.50789		23.2	2.33178		23.2	1.91947		23.2	1.9686		23.2	2.21219		23.2	1.85201
23.3	1.51441		23.3	2.34186		23.3	1.92778		23.3	1.97712		23.3	2.22175		23.3	1.86002
23.4	1.52094		23.4	2.35195		23.4	1.93608		23.4	1.98563		23.4	2.23131		23.4	1.86803
23.5	1.52747		23.5	2.36204		23.5	1.94438		23.5	1.99415		23.5	2.24088		23.5	1.87604
23.6	1.53399		23.6	2.37212		23.6	1.95269		23.6	2.00266		23.6	2.25044		23.6	1.88405
23.7	1.54052		23.7	2.38221		23.7	1.96099		23.7	2.01118		23.7	2.26		23.7	1.89206
23.8	1.54705		23.8	2.3923		23.8	1.9693		23.8	2.0197		23.8	2.26956		23.8	1.90007
23.9	1.55357		23.9	2.40238		23.9	1.9776		23.9	2.02821		23.9	2.27912		23.9	1.90808
24	1.5601		24	2.41247		24	1.9859		24	2.03673		24	2.28869		24	1.91609
24.1	1.56663		24.1	2.42255		24.1	1.99421		24.1	2.04524		24.1	2.29825		24.1	1.9241
24.2	1.57315		24.2	2.43264		24.2	2.00251		24.2	2.05376		24.2	2.30781		24.2	1.93211
24.3	1.57968		24.3	2.44272		24.3	2.01081		24.3	2.06227		24.3	2.31737		24.3	1.94012
24.4	1.58621		24.4	2.45281		24.4	2.01912		24.4	2.07079		24.4	2.32693		24.4	1.94813
24.5	1.59273		24.5	2.4629		24.5	2.02742		24.5	2.0793		24.5	2.33649		24.5	1.95614
24.6	1.59926		24.6	2.47298		24.6	2.03572		24.6	2.08782		24.6	2.34605		24.6	1.96415
24.7	1.60579		24.7	2.48307		24.7	2.04403		24.7	2.09633		24.7	2.35561		24.7	1.97216
24.8	1.61231		24.8	2.49315		24.8	2.05233		24.8	2.10485		24.8	2.36517		24.8	1.98017
24.9	1.61884		24.9	2.50324		24.9	2.06063		24.9	2.11336		24.9	2.37473		24.9	1.98818
25	1.62537		25	2.51332		25	2.06894		25	2.12188		25	2.38429		25	1.99619
25.1	1.63189		25.1	2.52341		25.1	2.07724		25.1	2.13039		25.1	2.39385		25.1	2.0042
25.2	1.63842		25.2	2.53349		25.2	2.08554		25.2	2.1389		25.2	2.40341		25.2	2.01221
25.3	1.64495		25.3	2.54358		25.3	2.09384		25.3	2.14742		25.3	2.41297		25.3	2.02021
25.4	1.65147		25.4	2.55366		25.4	2.10215		25.4	2.15593		25.4	2.42253		25.4	2.02822
25.5	1.658		25.5	2.56375		25.5	2.11045		25.5	2.16445		25.5	2.43209		25.5	2.03623
25.6	1.66453		25.6	2.57383		25.6	2.11875		25.6	2.17296		25.6	2.44165		25.6	2.04424
25.7	1.67105		25.7	2.58392		25.7	2.12706		25.7	2.18148		25.7	2.45121		25.7	2.05225
25.8	1.67758		25.8	2.594		25.8	2.13536		25.8	2.18999		25.8	2.46077		25.8	2.06026
25.9	1.68411		25.9	2.60409		25.9	2.14366		25.9	2.1985		25.9	2.47033		25.9	2.06827
26	1.69063		26	2.61417		26	2.15196		26	2.20702		26	2.47989		26	2.07628
26.1	1.69716		26.1	2.62426		26.1	2.16027		26.1	2.21553		26.1	2.48945		26.1	2.08429
26.2	1.70369		26.2	2.63434		26.2	2.16857		26.2	2.22405		26.2	2.49901		26.2	2.09229
26.3	1.71021		26.3	2.64443		26.3	2.17687		26.3	2.23256		26.3	2.50856		26.3	2.1003
26.4	1.71674		26.4	2.65451		26.4	2.18517		26.4	2.24107		26.4	2.51812		26.4	2.10831
26.5	1.72326		26.5	2.66459		26.5	2.19347		26.5	2.24959		26.5	2.52768		26.5	2.11632
26.6	1.72979		26.6	2.67468		26.6	2.20178		26.6	2.2581		26.6	2.53724		26.6	2.12433
26.7	1.73632		26.7	2.68476		26.7	2.21008		26.7	2.26662		26.7	2.5468		26.7	2.13234
26.8	1.74284		26.8	2.69485		26.8	2.21838		26.8	2.27513		26.8	2.55636		26.8	2.14034
26.9	1.74937		26.9	2.70493		26.9	2.22668		26.9	2.28364		26.9	2.56591		26.9	2.14835
27	1.7559		27	2.71501		27	2.23499		27	2.29216		27	2.57547		27	2.15636
27.1	1.76242		27.1	2.7251		27.1	2.24329		27.1	2.30067		27.1	2.58503		27.1	2.16437
27.2	1.76895		27.2	2.73518		27.2	2.25159		27.2	2.30918		27.2	2.59459		27.2	2.17238
27.3	1.77548		27.3	2.74527		27.3	2.25989		27.3	2.3177		27.3	2.60414		27.3	2.18038
27.4	1.782		27.4	2.75535		27.4	2.26819		27.4	2.32621		27.4	2.6137		27.4	2.18839
27.5	1.78853		27.5	2.76543		27.5	2.2765		27.5	2.33472		27.5	2.62326		27.5	2.1964
27.6	1.79506		27.6	2.77552		27.6	2.2848		27.6	2.34324		27.6	2.63281		27.6	2.20441
27.7	1.80158		27.7	2.7856		27.7	2.2931		27.7	2.35175		27.7	2.64237		27.7	2.21241
27.8	1.80811		27.8	2.79568		27.8	2.3014		27.8	2.36026		27.8	2.65193		27.8	2.22042
27.9	1.81463		27.9	2.80577		27.9	2.3097		27.9	2.36878		27.9	2.66149		27.9	2.22843
28	1.82116		28	2.81585		28	2.318		28	2.37729		28	2.67104		28	2.23644
28.1	1.82769		28.1	2.82593		28.1	2.32631		28.1	2.3858		28.1	2.6806		28.1	2.24444
28.2	1.83421		28.2	2.83602		28.2	2.33461		28.2	2.39432		28.2	2.69015		28.2	2.25245
28.3	1.84074		28.3	2.8461		28.3	2.34291		28.3	2.40283		28.3	2.69971		28.3	2.26046
28.4	1.84727		28.4	2.85618		28.4	2.35121		28.4	2.41134		28.4	2.70927		28.4	2.26846
28.5	1.85379		28.5	2.86626		28.5	2.35951		28.5	2.41985		28.5	2.71882		28.5	2.27647
28.6	1.86032		28.6	2.87635		28.6	2.36781		28.6	2.42837		28.6	2.72838		28.6	2.28448
28.7	1.86685		28.7	2.88643		28.7	2.37612		28.7	2.43688		28.7	2.73793		28.7	2.29249
28.8	1.87337		28.8	2.89651		28.8	2.38442		28.8	2.44539		28.8	2.74749		28.8	2.30049
28.9	1.8799		28.9	2.9066		28.9	2.39272		28.9	2.4539		28.9	2.75705		28.9	2.3085
29	1.88642		29	2.91668		29	2.40102		29	2.46242		29	2.7666		29	2.31651
29.1	1.89295		29.1	2.92676		29.1	2.40932		29.1	2.47093		29.1	2.77616		29.1	2.32451
29.2	1.89948		29.2	2.93684		29.2	2.41762		29.2	2.47944		29.2	2.78571		29.2	2.33252
29.3	1.906		29.3	2.94693		29.3	2.42592		29.3	2.48795		29.3	2.79527		29.3	2.34053
29.4	1.91253		29.4	2.95701		29.4	2.43422		29.4	2.49647		29.4	2.80482		29.4	2.34853
29.5	1.91905		29.5	2.96709		29.5	2.44252		29.5	2.50498		29.5	2.81438		29.5	2.35654
29.6	1.92558		29.6	2.97717		29.6	2.45083		29.6	2.51349		29.6	2.82393		29.6	2.36455
29.7	1.93211		29.7	2.98726		29.7	2.45913		29.7	2.522		29.7	2.83349		29.7	2.37255
29.8	1.93863		29.8	2.99734		29.8	2.46743		29.8	2.53051		29.8	2.84304		29.8	2.38056
29.9	1.94516		29.9	3.00742		29.9	2.47573		29.9	2.53903		29.9	2.85259		29.9	2.38856
30	1.95169		30	3.0175		30	2.48403		30	2.54754		30	2.86215		30	2.39657
30.1	1.95821		30.1	3.02758		30.1	2.49233		30.1	2.55605		30.1	2.8717		30.1	2.40458
30.2	1.96474		30.2	3.03767		30.2	2.50063		30.2	2.56456		30.2	2.88125		30.2	2.41258
30.3	1.97126		30.3	3.04775		30.3	2.50893		30.3	2.57307		30.3	2.89081		30.3	2.42059
30.4	1.97779		30.4	3.05783		30.4	2.51723		30.4	2.58159		30.4	2.90036		30.4	2.42859
30.5	1.98432		30.5	3.06791		30.5	2.52553		30.5	2.5901		30.5	2.90991		30.5	2.4366
30.6	1.99084		30.6	3.07799		30.6	2.53383		30.6	2.59861		30.6	2.91947		30.6	2.44461
30.7	1.99737		30.7	3.08807		30.7	2.54213		30.7	2.60712		30.7	2.92902		30.7	2.45261
30.8	2.00389		30.8	3.09815		30.8	2.55043		30.8	2.61563		30.8	2.93858		30.8	2.46062
30.9	2.01042		30.9	3.10824		30.9	2.55873		30.9	2.62414		30.9	2.94813		30.9	2.46862
31	2.01695		31	3.11831		31	2.56703		31	2.63265		31	2.95768		31	2.47663
31.1	2.02347		31.1	3.1284		31.1	2.57533		31.1	2.64116		31.1	2.96723		31.1	2.48463
31.2	2.03		31.2	3.13848		31.2	2.58363		31.2	2.64968		31.2	2.97679		31.2	2.49264
31.3	2.03652		31.3	3.14856		31.3	2.59193		31.3	2.65819		31.3	2.98634		31.3	2.50064
31.4	2.04305		31.4	3.15864		31.4	2.60023		31.4	2.6667		31.4	2.99589		31.4	2.50865
31.5	2.04958		31.5	3.16872		31.5	2.60853		31.5	2.67521		31.5	3.00544		31.5	2.51665
31.6	2.0561		31.6	3.1788		31.6	2.61683		31.6	2.68372		31.6	3.01499		31.6	2.52466
31.7	2.06263		31.7	3.18888		31.7	2.62513		31.7	2.69223		31.7	3.02455		31.7	2.53267
31.8	2.06916		31.8	3.19896		31.8	2.63343		31.8	2.70074		31.8	3.0341		31.8	2.54067
31.9	2.07568		31.9	3.20904		31.9	2.64173		31.9	2.70925		31.9	3.04365		31.9	2.54868
32	2.08221		32	3.21912		32	2.65003		32	2.71776		32	3.0532		32	2.55668
32.1	2.08873		32.1	3.2292		32.1	2.65833		32.1	2.72627		32.1	3.06275		32.1	2.56468
32.2	2.09526		32.2	3.23929		32.2	2.66663		32.2	2.73479		32.2	3.07231		32.2	2.57269
32.3	2.10179		32.3	3.24937		32.3	2.67493		32.3	2.7433		32.3	3.08186		32.3	2.58069
32.4	2.10831		32.4	3.25945		32.4	2.68323		32.4	2.75181		32.4	3.09141		32.4	2.5887
32.5	2.11484		32.5	3.26952		32.5	2.69153		32.5	2.76032		32.5	3.10096		32.5	2.5967
32.6	2.12136		32.6	3.27961		32.6	2.69983		32.6	2.76883		32.6	3.11051		32.6	2.60471
32.7	2.12789		32.7	3.28969		32.7	2.70813		32.7	2.77734		32.7	3.12006		32.7	2.61271
32.8	2.13441		32.8	3.29977		32.8	2.71643		32.8	2.78585		32.8	3.12961		32.8	2.62072
32.9	2.14094		32.9	3.30985		32.9	2.72473		32.9	2.79436		32.9	3.13916		32.9	2.62872
33	2.14747		33	3.31993		33	2.73303		33	2.80287		33	3.14871		33	2.63673
33.1	2.15399		33.1	3.33		33.1	2.74133		33.1	2.81138		33.1	3.15826		33.1	2.64473
33.2	2.16052		33.2	3.34009		33.2	2.74963		33.2	2.81989		33.2	3.16781		33.2	2.65273
33.3	2.16704		33.3	3.35016		33.3	2.75793		33.3	2.8284		33.3	3.17736		33.3	2.66074
33.4	2.17357		33.4	3.36024		33.4	2.76622		33.4	2.83691		33.4	3.18691		33.4	2.66874
33.5	2.1801		33.5	3.37032		33.5	2.77452		33.5	2.84542		33.5	3.19646		33.5	2.67675
33.6	2.18662		33.6	3.3804		33.6	2.78282		33.6	2.85393		33.6	3.20601		33.6	2.68475
33.7	2.19315		33.7	3.39048		33.7	2.79112		33.7	2.86244		33.7	3.21556		33.7	2.69275
33.8	2.19967		33.8	3.40056		33.8	2.79942		33.8	2.87095		33.8	3.22511		33.8	2.70076
33.9	2.2062		33.9	3.41064		33.9	2.80772		33.9	2.87946		33.9	3.23466		33.9	2.70876
34	2.21273		34	3.42072		34	2.81602		34	2.88797		34	3.24421		34	2.71676
34.1	2.21925		34.1	3.4308		34.1	2.82432		34.1	2.89648		34.1	3.25376		34.1	2.72477
34.2	2.22578		34.2	3.44088		34.2	2.83262		34.2	2.90499		34.2	3.26331		34.2	2.73277
34.3	2.2323		34.3	3.45096		34.3	2.84091		34.3	2.9135		34.3	3.27285		34.3	2.74078
34.4	2.23883		34.4	3.46104		34.4	2.84921		34.4	2.92201		34.4	3.2824		34.4	2.74878
34.5	2.24535		34.5	3.47112		34.5	2.85751		34.5	2.93051		34.5	3.29195		34.5	2.75678
34.6	2.25188		34.6	3.48119		34.6	2.86581		34.6	2.93902		34.6	3.3015		34.6	2.76479
34.7	2.25841		34.7	3.49127		34.7	2.87411		34.7	2.94753		34.7	3.31105		34.7	2.77279
34.8	2.26493		34.8	3.50135		34.8	2.88241		34.8	2.95604		34.8	3.3206		34.8	2.78079
34.9	2.27146		34.9	3.51143		34.9	2.89071		34.9	2.96455		34.9	3.33015		34.9	2.7888
35	2.27798		35	3.52151		35	2.899		35	2.97306		35	3.33969		35	2.7968
35.1	2.28451		35.1	3.53159		35.1	2.9073		35.1	2.98157		35.1	3.34924		35.1	2.8048
35.2	2.29104		35.2	3.54167		35.2	2.9156		35.2	2.99008		35.2	3.35879		35.2	2.81281
35.3	2.29756		35.3	3.55174		35.3	2.9239		35.3	2.99859		35.3	3.36834		35.3	2.82081
35.4	2.30409		35.4	3.56182		35.4	2.9322		35.4	3.0071		35.4	3.37788		35.4	2.82881
35.5	2.31061		35.5	3.5719		35.5	2.94049		35.5	3.0156		35.5	3.38743		35.5	2.83681
35.6	2.31714		35.6	3.58198		35.6	2.94879		35.6	3.02411		35.6	3.39698		35.6	2.84482
35.7	2.32366		35.7	3.59206		35.7	2.95709		35.7	3.03262		35.7	3.40653		35.7	2.85282
35.8	2.33019		35.8	3.60213		35.8	2.96539		35.8	3.04113		35.8	3.41607		35.8	2.86082
35.9	2.33672		35.9	3.61221		35.9	2.97369		35.9	3.04964		35.9	3.42562		35.9	2.86882
36	2.34324		36	3.62229		36	2.98198		36	3.05815		36	3.43517		36	2.87683
36.1	2.34977		36.1	3.63237		36.1	2.99028		36.1	3.06666		36.1	3.44471		36.1	2.88483
36.2	2.35629		36.2	3.64245		36.2	2.99858		36.2	3.07517		36.2	3.45426		36.2	2.89283
36.3	2.36282		36.3	3.65252		36.3	3.00688		36.3	3.08367		36.3	3.4638		36.3	2.90083
36.4	2.36934		36.4	3.6626		36.4	3.01518		36.4	3.09218		36.4	3.47335		36.4	2.90884
36.5	2.37587		36.5	3.67268		36.5	3.02347		36.5	3.10069		36.5	3.4829		36.5	2.91684
36.6	2.3824		36.6	3.68275		36.6	3.03177		36.6	3.1092		36.6	3.49244		36.6	2.92484
36.7	2.38892		36.7	3.69283		36.7	3.04007		36.7	3.11771		36.7	3.50199		36.7	2.93284
36.8	2.39545		36.8	3.70291		36.8	3.04836		36.8	3.12622		36.8	3.51153		36.8	2.94084
36.9	2.40197		36.9	3.71299		36.9	3.05666		36.9	3.13472		36.9	3.52108		36.9	2.94885
37	2.4085		37	3.72306		37	3.06496		37	3.14323		37	3.53063		37	2.95685
37.1	2.41502		37.1	3.73314		37.1	3.07326		37.1	3.15174		37.1	3.54017		37.1	2.96485
37.2	2.42155		37.2	3.74322		37.2	3.08155		37.2	3.16025		37.2	3.54972		37.2	2.97285
37.3	2.42807		37.3	3.7533		37.3	3.08985		37.3	3.16875		37.3	3.55926		37.3	2.98085
37.4	2.4346		37.4	3.76337		37.4	3.09815		37.4	3.17726		37.4	3.56881		37.4	2.98885
37.5	2.44112		37.5	3.77345		37.5	3.10644		37.5	3.18577		37.5	3.57835		37.5	2.99686
37.6	2.44765		37.6	3.78353		37.6	3.11474		37.6	3.19428		37.6	3.5879		37.6	3.00486
37.7	2.45418		37.7	3.7936		37.7	3.12304		37.7	3.20279		37.7	3.59744		37.7	3.01286
37.8	2.4607		37.8	3.80368		37.8	3.13134		37.8	3.21129		37.8	3.60698		37.8	3.02086
37.9	2.46723		37.9	3.81376		37.9	3.13963		37.9	3.2198		37.9	3.61653		37.9	3.02886
38	2.47375		38	3.82383		38	3.14793		38	3.22831		38	3.62607		38	3.03686
38.1	2.48028		38.1	3.83391		38.1	3.15623		38.1	3.23681		38.1	3.63562		38.1	3.04486
38.2	2.4868		38.2	3.84398		38.2	3.16452		38.2	3.24532		38.2	3.64516		38.2	3.05287
38.3	2.49333		38.3	3.85406		38.3	3.17282		38.3	3.25383		38.3	3.65471		38.3	3.06087
38.4	2.49986		38.4	3.86414		38.4	3.18112		38.4	3.26234		38.4	3.66425		38.4	3.06887
38.5	2.50638		38.5	3.87421		38.5	3.18941		38.5	3.27084		38.5	3.67379		38.5	3.07687
38.6	2.51291		38.6	3.88429		38.6	3.19771		38.6	3.27935		38.6	3.68334		38.6	3.08487
38.7	2.51943		38.7	3.89437		38.7	3.20601		38.7	3.28786		38.7	3.69288		38.7	3.09287
38.8	2.52596		38.8	3.90444		38.8	3.2143		38.8	3.29637		38.8	3.70242		38.8	3.10087
38.9	2.53248		38.9	3.91452		38.9	3.2226		38.9	3.30487		38.9	3.71197		38.9	3.10887
39	2.53901		39	3.92459		39	3.2309		39	3.31338		39	3.72151		39	3.11687
39.1	2.54553		39.1	3.93467		39.1	3.23919		39.1	3.32189		39.1	3.73105		39.1	3.12487
39.2	2.55206		39.2	3.94474		39.2	3.24749		39.2	3.33039		39.2	3.7406		39.2	3.13287
39.3	2.55858		39.3	3.95482		39.3	3.25579		39.3	3.3389		39.3	3.75014		39.3	3.14087
39.4	2.56511		39.4	3.96489		39.4	3.26408		39.4	3.34741		39.4	3.75968		39.4	3.14887
39.5	2.57163		39.5	3.97497		39.5	3.27238		39.5	3.35591		39.5	3.76922		39.5	3.15687
39.6	2.57816		39.6	3.98505		39.6	3.28067		39.6	3.36442		39.6	3.77876		39.6	3.16487
39.7	2.58469		39.7	3.99512		39.7	3.28897		39.7	3.37293		39.7	3.78831		39.7	3.17287
39.8	2.59121		39.8	4.0052		39.8	3.29727		39.8	3.38143		39.8	3.79785		39.8	3.18087
39.9	2.59774		39.9	4.01527		39.9	3.30556		39.9	3.38994		39.9	3.80739		39.9	3.18887
40	2.60426		40	4.02535		40	3.31386		40	3.39844		40	3.81693		40	3.19687
40.1	2.61079		40.1	4.03542		40.1	3.32215		40.1	3.40695		40.1	3.82647		40.1	3.20487
40.2	2.61731		40.2	4.0455		40.2	3.33045		40.2	3.41546		40.2	3.83602		40.2	3.21287
40.3	2.62384		40.3	4.05557		40.3	3.33875		40.3	3.42396		40.3	3.84556		40.3	3.22087
40.4	2.63036		40.4	4.06565		40.4	3.34704		40.4	3.43247		40.4	3.8551		40.4	3.22887
40.5	2.63689		40.5	4.07572		40.5	3.35534		40.5	3.44097		40.5	3.86464		40.5	3.23687
40.6	2.64341		40.6	4.0858		40.6	3.36363		40.6	3.44948		40.6	3.87418		40.6	3.24487
40.7	2.64994		40.7	4.09587		40.7	3.37193		40.7	3.45799		40.7	3.88372		40.7	3.25287
40.8	2.65646		40.8	4.10594		40.8	3.38022		40.8	3.46649		40.8	3.89326		40.8	3.26087
40.9	2.66299		40.9	4.11602		40.9	3.38852		40.9	3.475		40.9	3.9028		40.9	3.26887
41	2.66951		41	4.12609		41	3.39682		41	3.4835		41	3.91234		41	3.27687
41.1	2.67604		41.1	4.13617		41.1	3.40511		41.1	3.49201		41.1	3.92189		41.1	3.28487
41.2	2.68257		41.2	4.14624		41.2	3.41341		41.2	3.50052		41.2	3.93142		41.2	3.29287
41.3	2.68909		41.3	4.15632		41.3	3.4217		41.3	3.50902		41.3	3.94096		41.3	3.30087
41.4	2.69562		41.4	4.16639		41.4	3.43		41.4	3.51753		41.4	3.95051		41.4	3.30887
41.5	2.70214		41.5	4.17646		41.5	3.43829		41.5	3.52603		41.5	3.96004		41.5	3.31687
41.6	2.70867		41.6	4.18654		41.6	3.44659		41.6	3.53454		41.6	3.96958		41.6	3.32487
41.7	2.71519		41.7	4.19661		41.7	3.45488		41.7	3.54304		41.7	3.97912		41.7	3.33287
41.8	2.72172		41.8	4.20669		41.8	3.46318		41.8	3.55155		41.8	3.98866		41.8	3.34086
41.9	2.72824		41.9	4.21676		41.9	3.47147		41.9	3.56005		41.9	3.9982		41.9	3.34886
42	2.73477		42	4.22683		42	3.47977		42	3.56856		42	4.00774		42	3.35686
42.1	2.74129		42.1	4.23691		42.1	3.48806		42.1	3.57706		42.1	4.01728		42.1	3.36486
42.2	2.74782		42.2	4.24698		42.2	3.49636		42.2	3.58557		42.2	4.02682		42.2	3.37286
42.3	2.75434		42.3	4.25706		42.3	3.50465		42.3	3.59407		42.3	4.03636		42.3	3.38086
42.4	2.76087		42.4	4.26713		42.4	3.51295		42.4	3.60258		42.4	4.0459		42.4	3.38886
42.5	2.76739		42.5	4.2772		42.5	3.52124		42.5	3.61108		42.5	4.05544		42.5	3.39685
42.6	2.77392		42.6	4.28728		42.6	3.52954		42.6	3.61959		42.6	4.06498		42.6	3.40485
42.7	2.78044		42.7	4.29735		42.7	3.53783		42.7	3.62809		42.7	4.07451		42.7	3.41285
42.8	2.78697		42.8	4.30742		42.8	3.54612		42.8	3.6366		42.8	4.08405		42.8	3.42085
42.9	2.79349		42.9	4.3175		42.9	3.55442		42.9	3.6451		42.9	4.09359		42.9	3.42885
43	2.80002		43	4.32757		43	3.56271		43	3.65361		43	4.10313		43	3.43685
43.1	2.80654		43.1	4.33764		43.1	3.57101		43.1	3.66211		43.1	4.11267		43.1	3.44484
43.2	2.81307		43.2	4.34771		43.2	3.5793		43.2	3.67062		43.2	4.12221		43.2	3.45284
43.3	2.81959		43.3	4.35779		43.3	3.5876		43.3	3.67912		43.3	4.13174		43.3	3.46084
43.4	2.82612		43.4	4.36786		43.4	3.59589		43.4	3.68763		43.4	4.14128		43.4	3.46884
43.5	2.83264		43.5	4.37793		43.5	3.60419		43.5	3.69613		43.5	4.15082		43.5	3.47683
43.6	2.83917		43.6	4.388		43.6	3.61248		43.6	3.70463		43.6	4.16036		43.6	3.48483
43.7	2.84569		43.7	4.39808		43.7	3.62078		43.7	3.71314		43.7	4.16989		43.7	3.49283
43.8	2.85222		43.8	4.40815		43.8	3.62907		43.8	3.72164		43.8	4.17943		43.8	3.50083
43.9	2.85874		43.9	4.41822		43.9	3.63736		43.9	3.73015		43.9	4.18897		43.9	3.50883
44	2.86527		44	4.42829		44	3.64566		44	3.73865		44	4.1985		44	3.51682
44.1	2.87179		44.1	4.43837		44.1	3.65395		44.1	3.74715		44.1	4.20804		44.1	3.52482
44.2	2.87832		44.2	4.44844		44.2	3.66225		44.2	3.75566		44.2	4.21758		44.2	3.53282
44.3	2.88484		44.3	4.45851		44.3	3.67054		44.3	3.76416		44.3	4.22711		44.3	3.54082
44.4	2.89137		44.4	4.46858		44.4	3.67883		44.4	3.77267		44.4	4.23665		44.4	3.54881
44.5	2.89789		44.5	4.47865		44.5	3.68713		44.5	3.78117		44.5	4.24619		44.5	3.55681
44.6	2.90442		44.6	4.48873		44.6	3.69542		44.6	3.78967		44.6	4.25572		44.6	3.56481
44.7	2.91095		44.7	4.4988		44.7	3.70371		44.7	3.79818		44.7	4.26526		44.7	3.57281
44.8	2.91747		44.8	4.50887		44.8	3.71201		44.8	3.80668		44.8	4.27479		44.8	3.5808
44.9	2.92399		44.9	4.51894		44.9	3.7203		44.9	3.81519		44.9	4.28433		44.9	3.5888
45	2.93052		45	4.52901		45	3.72859		45	3.82369		45	4.29387		45	3.5968
45.1	2.93704		45.1	4.53909		45.1	3.73689		45.1	3.83219		45.1	4.3034		45.1	3.60479
45.2	2.94357		45.2	4.54916		45.2	3.74518		45.2	3.8407		45.2	4.31294		45.2	3.61279
45.3	2.95009		45.3	4.55923		45.3	3.75347		45.3	3.8492		45.3	4.32247		45.3	3.62079
45.4	2.95662		45.4	4.5693		45.4	3.76177		45.4	3.8577		45.4	4.33201		45.4	3.62878
45.5	2.96314		45.5	4.57937		45.5	3.77006		45.5	3.8662		45.5	4.34154		45.5	3.63678
45.6	2.96967		45.6	4.58944		45.6	3.77835		45.6	3.87471		45.6	4.35108		45.6	3.64478
45.7	2.97619		45.7	4.59952		45.7	3.78665		45.7	3.88321		45.7	4.36061		45.7	3.65277
45.8	2.98272		45.8	4.60959		45.8	3.79494		45.8	3.89171		45.8	4.37015		45.8	3.66077
45.9	2.98924		45.9	4.61966		45.9	3.80323		45.9	3.90022		45.9	4.37968		45.9	3.66877
46	2.99577		46	4.62973		46	3.81153		46	3.90872		46	4.38922		46	3.67676
46.1	3.00229		46.1	4.6398		46.1	3.81982		46.1	3.91722		46.1	4.39875		46.1	3.68476
46.2	3.00882		46.2	4.64987		46.2	3.82811		46.2	3.92573		46.2	4.40828		46.2	3.69275
46.3	3.01534		46.3	4.65994		46.3	3.83641		46.3	3.93423		46.3	4.41782		46.3	3.70075
46.4	3.02187		46.4	4.67001		46.4	3.8447		46.4	3.94273		46.4	4.42735		46.4	3.70875
46.5	3.02839		46.5	4.68008		46.5	3.85299		46.5	3.95123		46.5	4.43689		46.5	3.71674
46.6	3.03492		46.6	4.69015		46.6	3.86129		46.6	3.95974		46.6	4.44642		46.6	3.72474
46.7	3.04144		46.7	4.70022		46.7	3.86958		46.7	3.96824		46.7	4.45595		46.7	3.73273
46.8	3.04797		46.8	4.71029		46.8	3.87787		46.8	3.97674		46.8	4.46549		46.8	3.74073
46.9	3.05449		46.9	4.72037		46.9	3.88616		46.9	3.98524		46.9	4.47502		46.9	3.74873
47	3.06102		47	4.73043		47	3.89446		47	3.99375		47	4.48455		47	3.75672
47.1	3.06754		47.1	4.7405		47.1	3.90275		47.1	4.00225		47.1	4.49409		47.1	3.76472
47.2	3.07407		47.2	4.75058		47.2	3.91104		47.2	4.01075		47.2	4.50362		47.2	3.77271
47.3	3.08059		47.3	4.76065		47.3	3.91933		47.3	4.01925		47.3	4.51315		47.3	3.78071
47.4	3.08712		47.4	4.77072		47.4	3.92763		47.4	4.02776		47.4	4.52269		47.4	3.7887
47.5	3.09364		47.5	4.78078		47.5	3.93592		47.5	4.03626		47.5	4.53222		47.5	3.7967
47.6	3.10017		47.6	4.79086		47.6	3.94421		47.6	4.04476		47.6	4.54175		47.6	3.80469
47.7	3.10669		47.7	4.80093		47.7	3.9525		47.7	4.05326		47.7	4.55128		47.7	3.81269
47.8	3.11321		47.8	4.811		47.8	3.9608		47.8	4.06176		47.8	4.56081		47.8	3.82068
47.9	3.11974		47.9	4.82106		47.9	3.96909		47.9	4.07027		47.9	4.57035		47.9	3.82868
48	3.12626		48	4.83113		48	3.97738		48	4.07877		48	4.57988		48	3.83667
48.1	3.13279		48.1	4.8412		48.1	3.98567		48.1	4.08727		48.1	4.58941		48.1	3.84467
48.2	3.13931		48.2	4.85128		48.2	3.99396		48.2	4.09577		48.2	4.59894		48.2	3.85267
48.3	3.14584		48.3	4.86134		48.3	4.00226		48.3	4.10427		48.3	4.60847		48.3	3.86066
48.4	3.15236		48.4	4.87141		48.4	4.01055		48.4	4.11277		48.4	4.61801		48.4	3.86866
48.5	3.15889		48.5	4.88148		48.5	4.01884		48.5	4.12127		48.5	4.62753		48.5	3.87665
48.6	3.16541		48.6	4.89155		48.6	4.02713		48.6	4.12978		48.6	4.63707		48.6	3.88464
48.7	3.17194		48.7	4.90162		48.7	4.03542		48.7	4.13828		48.7	4.6466		48.7	3.89264
48.8	3.17846		48.8	4.91169		48.8	4.04371		48.8	4.14678		48.8	4.65613		48.8	3.90063
48.9	3.18499		48.9	4.92176		48.9	4.05201		48.9	4.15528		48.9	4.66566		48.9	3.90863
49	3.19151		49	4.93183		49	4.0603		49	4.16378		49	4.67519		49	3.91662
49.1	3.19804		49.1	4.9419		49.1	4.06859		49.1	4.17228		49.1	4.68472		49.1	3.92462
49.2	3.20456		49.2	4.95197		49.2	4.07688		49.2	4.18079		49.2	4.69425		49.2	3.93261
49.3	3.21108		49.3	4.96203		49.3	4.08517		49.3	4.18929		49.3	4.70378		49.3	3.94061
49.4	3.21761		49.4	4.9721		49.4	4.09347		49.4	4.19779		49.4	4.71331		49.4	3.9486
49.5	3.22413		49.5	4.98217		49.5	4.10176		49.5	4.20629		49.5	4.72284		49.5	3.95659
49.6	3.23066		49.6	4.99224		49.6	4.11005		49.6	4.21479		49.6	4.73237		49.6	3.96459
49.7	3.23718		49.7	5.00231		49.7	4.11834		49.7	4.22329		49.7	4.7419		49.7	3.97258
49.8	3.24371		49.8	5.01238		49.8	4.12663		49.8	4.23179		49.8	4.75143		49.8	3.98058
49.9	3.25023		49.9	5.02245		49.9	4.13492		49.9	4.24029		49.9	4.76096		49.9	3.98857
50	3.25676		50	5.03251		50	4.14321		50	4.24879		50	4.77049		50	3.99656
50.1	3.26328		50.1	5.04258		50.1	4.1515		50.1	4.25729		50.1	4.78002		50.1	4.00456
50.2	3.26981		50.2	5.05265		50.2	4.15979		50.2	4.26579		50.2	4.78955		50.2	4.01255
50.3	3.27633		50.3	5.06272		50.3	4.16808		50.3	4.27429		50.3	4.79908		50.3	4.02055
50.4	3.28286		50.4	5.07279		50.4	4.17638		50.4	4.2828		50.4	4.80861		50.4	4.02854
50.5	3.28938		50.5	5.08285		50.5	4.18467		50.5	4.29129		50.5	4.81814		50.5	4.03653
50.6	3.2959		50.6	5.09292		50.6	4.19296		50.6	4.29979		50.6	4.82767		50.6	4.04453
50.7	3.30243		50.7	5.10299		50.7	4.20125		50.7	4.3083		50.7	4.8372		50.7	4.05252
50.8	3.30895		50.8	5.11306		50.8	4.20954		50.8	4.3168		50.8	4.84672		50.8	4.06051
50.9	3.31548		50.9	5.12313		50.9	4.21783		50.9	4.3253		50.9	4.85625		50.9	4.06851
51	3.322		51	5.13319		51	4.22612		51	4.3338		51	4.86578		51	4.0765
51.1	3.32853		51.1	5.14326		51.1	4.23441		51.1	4.3423		51.1	4.87531		51.1	4.08449
51.2	3.33505		51.2	5.15333		51.2	4.2427		51.2	4.3508		51.2	4.88484		51.2	4.09249
51.3	3.34158		51.3	5.1634		51.3	4.25099		51.3	4.3593		51.3	4.89436		51.3	4.10048
51.4	3.3481		51.4	5.17346		51.4	4.25928		51.4	4.3678		51.4	4.90389		51.4	4.10847
51.5	3.35462		51.5	5.18353		51.5	4.26757		51.5	4.3763		51.5	4.91342		51.5	4.11646
51.6	3.36115		51.6	5.1936		51.6	4.27586		51.6	4.3848		51.6	4.92295		51.6	4.12446
51.7	3.36767		51.7	5.20367		51.7	4.28416		51.7	4.3933		51.7	4.93248		51.7	4.13245
51.8	3.3742		51.8	5.21373		51.8	4.29244		51.8	4.40179		51.8	4.942		51.8	4.14044
51.9	3.38072		51.9	5.2238		51.9	4.30074		51.9	4.41029		51.9	4.95153		51.9	4.14844
52	3.38725		52	5.23387		52	4.30903		52	4.41879		52	4.96106		52	4.15643
52.1	3.39377		52.1	5.24393		52.1	4.31732		52.1	4.42729		52.1	4.97058		52.1	4.16442
52.2	3.4003		52.2	5.254		52.2	4.32561		52.2	4.43579		52.2	4.98011		52.2	4.17241
52.3	3.40682		52.3	5.26407		52.3	4.3339		52.3	4.44429		52.3	4.98964		52.3	4.18041
52.4	3.41334		52.4	5.27413		52.4	4.34219		52.4	4.45279		52.4	4.99916		52.4	4.1884
52.5	3.41987		52.5	5.2842		52.5	4.35048		52.5	4.46129		52.5	5.00869		52.5	4.19639
52.6	3.42639		52.6	5.29427		52.6	4.35877		52.6	4.46979		52.6	5.01822		52.6	4.20438
52.7	3.43292		52.7	5.30433		52.7	4.36706		52.7	4.47829		52.7	5.02774		52.7	4.21238
52.8	3.43944		52.8	5.3144		52.8	4.37535		52.8	4.48679		52.8	5.03727		52.8	4.22037
52.9	3.44597		52.9	5.32447		52.9	4.38364		52.9	4.49529		52.9	5.04679		52.9	4.22836
53	3.45249		53	5.33453		53	4.39192		53	4.50379		53	5.05632		53	4.23635
53.1	3.45901		53.1	5.3446		53.1	4.40022		53.1	4.51229		53.1	5.06585		53.1	4.24434
53.2	3.46554		53.2	5.35466		53.2	4.40851		53.2	4.52079		53.2	5.07537		53.2	4.25234
53.3	3.47206		53.3	5.36473		53.3	4.41679		53.3	4.52928		53.3	5.0849		53.3	4.26033
53.4	3.47859		53.4	5.3748		53.4	4.42509		53.4	4.53778		53.4	5.09442		53.4	4.26832
53.5	3.48511		53.5	5.38486		53.5	4.43337		53.5	4.54628		53.5	5.10395		53.5	4.27631
53.6	3.49164		53.6	5.39493		53.6	4.44166		53.6	4.55478		53.6	5.11347		53.6	4.2843
53.7	3.49816		53.7	5.405		53.7	4.44995		53.7	4.56328		53.7	5.123		53.7	4.29229
53.8	3.50468		53.8	5.41506		53.8	4.45824		53.8	4.57178		53.8	5.13252		53.8	4.30029
53.9	3.51121		53.9	5.42513		53.9	4.46653		53.9	4.58028		53.9	5.14205		53.9	4.30828
54	3.51773		54	5.43519		54	4.47482		54	4.58877		54	5.15157		54	4.31627
54.1	3.52426		54.1	5.44526		54.1	4.48311		54.1	4.59727		54.1	5.1611		54.1	4.32426
54.2	3.53078		54.2	5.45532		54.2	4.4914		54.2	4.60577		54.2	5.17062		54.2	4.33225
54.3	3.5373		54.3	5.46539		54.3	4.49969		54.3	4.61427		54.3	5.18014		54.3	4.34024
54.4	3.54383		54.4	5.47545		54.4	4.50798		54.4	4.62277		54.4	5.18967		54.4	4.34823
54.5	3.55035		54.5	5.48552		54.5	4.51627		54.5	4.63127		54.5	5.19919		54.5	4.35622
54.6	3.55688		54.6	5.49558		54.6	4.52456		54.6	4.63976		54.6	5.20872		54.6	4.36422
54.7	3.5634		54.7	5.50565		54.7	4.53285		54.7	4.64826		54.7	5.21824		54.7	4.37221
54.8	3.56993		54.8	5.51571		54.8	4.54113		54.8	4.65676		54.8	5.22776		54.8	4.3802
54.9	3.57645		54.9	5.52578		54.9	4.54942		54.9	4.66526		54.9	5.23729		54.9	4.38819
55	3.58297		55	5.53584		55	4.55771		55	4.67376		55	5.24681		55	4.39618
55.1	3.5895		55.1	5.54591		55.1	4.566		55.1	4.68225		55.1	5.25633		55.1	4.40417
55.2	3.59602		55.2	5.55597		55.2	4.57429		55.2	4.69075		55.2	5.26586		55.2	4.41216
55.3	3.60255		55.3	5.56604		55.3	4.58258		55.3	4.69925		55.3	5.27538		55.3	4.42015
55.4	3.60907		55.4	5.5761		55.4	4.59087		55.4	4.70775		55.4	5.2849		55.4	4.42814
55.5	3.61559		55.5	5.58617		55.5	4.59915		55.5	4.71624		55.5	5.29443		55.5	4.43613
55.6	3.62212		55.6	5.59623		55.6	4.60744		55.6	4.72474		55.6	5.30395		55.6	4.44412
55.7	3.62864		55.7	5.6063		55.7	4.61573		55.7	4.73324		55.7	5.31347		55.7	4.45211
55.8	3.63517		55.8	5.61636		55.8	4.62402		55.8	4.74174		55.8	5.32299		55.8	4.4601
55.9	3.64169		55.9	5.62643		55.9	4.63231		55.9	4.75024		55.9	5.33252		55.9	4.46809
56	3.64821		56	5.63649		56	4.6406		56	4.75873		56	5.34204		56	4.47608
56.1	3.65474		56.1	5.64655		56.1	4.64888		56.1	4.76723		56.1	5.35156		56.1	4.48407
56.2	3.66126		56.2	5.65662		56.2	4.65717		56.2	4.77573		56.2	5.36108		56.2	4.49207
56.3	3.66779		56.3	5.66668		56.3	4.66546		56.3	4.78422		56.3	5.3706		56.3	4.50005
56.4	3.67431		56.4	5.67675		56.4	4.67375		56.4	4.79272		56.4	5.38013		56.4	4.50804
56.5	3.68083		56.5	5.68681		56.5	4.68204		56.5	4.80122		56.5	5.38965		56.5	4.51603
56.6	3.68736		56.6	5.69687		56.6	4.69032		56.6	4.80972		56.6	5.39917		56.6	4.52402
56.7	3.69388		56.7	5.70694		56.7	4.69861		56.7	4.81821		56.7	5.40869		56.7	4.53201
56.8	3.70041		56.8	5.717		56.8	4.7069		56.8	4.82671		56.8	5.41821		56.8	4.54
56.9	3.70693		56.9	5.72706		56.9	4.71519		56.9	4.83521		56.9	5.42773		56.9	4.54799
57	3.71345		57	5.73713		57	4.72348		57	4.8437		57	5.43725		57	4.55598
57.1	3.71998		57.1	5.74719		57.1	4.73177		57.1	4.8522		57.1	5.44677		57.1	4.56397
57.2	3.7265		57.2	5.75726		57.2	4.74005		57.2	4.8607		57.2	5.45629		57.2	4.57196
57.3	3.73303		57.3	5.76732		57.3	4.74834		57.3	4.86919		57.3	5.46582		57.3	4.57995
57.4	3.73955		57.4	5.77738		57.4	4.75663		57.4	4.87769		57.4	5.47534		57.4	4.58794
57.5	3.74607		57.5	5.78744		57.5	4.76492		57.5	4.88619		57.5	5.48485		57.5	4.59593
57.6	3.7526		57.6	5.79751		57.6	4.7732		57.6	4.89468		57.6	5.49438		57.6	4.60392
57.7	3.75912		57.7	5.80757		57.7	4.78149		57.7	4.90318		57.7	5.5039		57.7	4.61191
57.8	3.76565		57.8	5.81763		57.8	4.78978		57.8	4.91168		57.8	5.51342		57.8	4.6199
57.9	3.77217		57.9	5.8277		57.9	4.79807		57.9	4.92017		57.9	5.52294		57.9	4.62789
58	3.77869		58	5.83776		58	4.80635		58	4.92867		58	5.53245		58	4.63587
58.1	3.78522		58.1	5.84782		58.1	4.81464		58.1	4.93717		58.1	5.54197		58.1	4.64386
58.2	3.79174		58.2	5.85789		58.2	4.82293		58.2	4.94566		58.2	5.5515		58.2	4.65185
58.3	3.79827		58.3	5.86795		58.3	4.83121		58.3	4.95416		58.3	5.56101		58.3	4.65984
58.4	3.80479		58.4	5.87801		58.4	4.8395		58.4	4.96265		58.4	5.57053		58.4	4.66783
58.5	3.81131		58.5	5.88807		58.5	4.84779		58.5	4.97115		58.5	5.58005		58.5	4.67582
58.6	3.81784		58.6	5.89814		58.6	4.85608		58.6	4.97964		58.6	5.58957		58.6	4.68381
58.7	3.82436		58.7	5.9082		58.7	4.86436		58.7	4.98814		58.7	5.59909		58.7	4.6918
58.8	3.83089		58.8	5.91826		58.8	4.87265		58.8	4.99664		58.8	5.60861		58.8	4.69978
58.9	3.83741		58.9	5.92832		58.9	4.88094		58.9	5.00513		58.9	5.61813		58.9	4.70777
59	3.84393		59	5.93839		59	4.88922		59	5.01363		59	5.62765		59	4.71576
59.1	3.85046		59.1	5.94845		59.1	4.89751		59.1	5.02212		59.1	5.63716		59.1	4.72375
59.2	3.85698		59.2	5.95851		59.2	4.9058		59.2	5.03062		59.2	5.64668		59.2	4.73174
59.3	3.8635		59.3	5.96857		59.3	4.91408		59.3	5.03911		59.3	5.6562		59.3	4.73973
59.4	3.87003		59.4	5.97863		59.4	4.92237		59.4	5.04761		59.4	5.66572		59.4	4.74771
59.5	3.87655		59.5	5.98869		59.5	4.93066		59.5	5.0561		59.5	5.67524		59.5	4.7557
59.6	3.88308		59.6	5.99876		59.6	4.93894		59.6	5.0646		59.6	5.68475		59.6	4.76369
59.7	3.8896		59.7	6.00882		59.7	4.94723		59.7	5.0731		59.7	5.69427		59.7	4.77168
59.8	3.89612		59.8	6.01888		59.8	4.95552		59.8	5.08159		59.8	5.70379		59.8	4.77967
59.9	3.90265		59.9	6.02894		59.9	4.9638		59.9	5.09009		59.9	5.71331		59.9	4.78765
60	3.90917		60	6.039		60	4.97209		60	5.09858		60	5.72282		60	4.79564
60.1	3.91569		60.1	6.04906		60.1	4.98038		60.1	5.10708		60.1	5.73234		60.1	4.80363
60.2	3.92222		60.2	6.05913		60.2	4.98866		60.2	5.11557		60.2	5.74186		60.2	4.81162
60.3	3.92874		60.3	6.06919		60.3	4.99695		60.3	5.12407		60.3	5.75138		60.3	4.8196
60.4	3.93527		60.4	6.07925		60.4	5.00524		60.4	5.13256		60.4	5.76089		60.4	4.82759
60.5	3.94179		60.5	6.08931		60.5	5.01352		60.5	5.14106		60.5	5.77041		60.5	4.83558
60.6	3.94831		60.6	6.09937		60.6	5.02181		60.6	5.14955		60.6	5.77993		60.6	4.84357
60.7	3.95484		60.7	6.10943		60.7	5.03009		60.7	5.15805		60.7	5.78944		60.7	4.85155
60.8	3.96136		60.8	6.11949		60.8	5.03838		60.8	5.16654		60.8	5.79896		60.8	4.85954
60.9	3.96788		60.9	6.12955		60.9	5.04667		60.9	5.17504		60.9	5.80847		60.9	4.86753
61	3.97441		61	6.13962		61	5.05495		61	5.18353		61	5.81799		61	4.87552
61.1	3.98093		61.1	6.14968		61.1	5.06324		61.1	5.19202		61.1	5.82751		61.1	4.8835
61.2	3.98746		61.2	6.15974		61.2	5.07152		61.2	5.20052		61.2	5.83702		61.2	4.89149
61.3	3.99398		61.3	6.1698		61.3	5.07981		61.3	5.20901		61.3	5.84654		61.3	4.89948
61.4	4.0005		61.4	6.17986		61.4	5.0881		61.4	5.21751		61.4	5.85605		61.4	4.90746
61.5	4.00703		61.5	6.18992		61.5	5.09638		61.5	5.226		61.5	5.86557		61.5	4.91545
61.6	4.01355		61.6	6.19998		61.6	5.10467		61.6	5.2345		61.6	5.87508		61.6	4.92344
61.7	4.02007		61.7	6.21004		61.7	5.11295		61.7	5.24299		61.7	5.8846		61.7	4.93142
61.8	4.0266		61.8	6.2201		61.8	5.12124		61.8	5.25148		61.8	5.89411		61.8	4.93941
61.9	4.03312		61.9	6.23016		61.9	5.12952		61.9	5.25998		61.9	5.90363		61.9	4.9474
62	4.03964		62	6.24022		62	5.13781		62	5.26847		62	5.91314		62	4.95538
62.1	4.04617		62.1	6.25028		62.1	5.14609		62.1	5.27697		62.1	5.92266		62.1	4.96337
62.2	4.05269		62.2	6.26034		62.2	5.15438		62.2	5.28546		62.2	5.93217		62.2	4.97136
62.3	4.05921		62.3	6.2704		62.3	5.16266		62.3	5.29395		62.3	5.94169		62.3	4.97934
62.4	4.06574		62.4	6.28046		62.4	5.17095		62.4	5.30245		62.4	5.9512		62.4	4.98733
62.5	4.07226		62.5	6.29052		62.5	5.17924		62.5	5.31094		62.5	5.96072		62.5	4.99531
62.6	4.07879		62.6	6.30058		62.6	5.18752		62.6	5.31944		62.6	5.97023		62.6	5.0033
62.7	4.08531		62.7	6.31064		62.7	5.19581		62.7	5.32793		62.7	5.97974		62.7	5.01129
62.8	4.09183		62.8	6.3207		62.8	5.20409		62.8	5.33642		62.8	5.98926		62.8	5.01927
62.9	4.09836		62.9	6.33076		62.9	5.21238		62.9	5.34492		62.9	5.99877		62.9	5.02726
63	4.10488		63	6.34082		63	5.22066		63	5.35341		63	6.00828		63	5.03524
63.1	4.1114		63.1	6.35088		63.1	5.22895		63.1	5.3619		63.1	6.0178		63.1	5.04323
63.2	4.11793		63.2	6.36094		63.2	5.23723		63.2	5.3704		63.2	6.02731		63.2	5.05122
63.3	4.12445		63.3	6.371		63.3	5.24552		63.3	5.37889		63.3	6.03683		63.3	5.0592
63.4	4.13097		63.4	6.38106		63.4	5.2538		63.4	5.38738		63.4	6.04634		63.4	5.06719
63.5	4.1375		63.5	6.39111		63.5	5.26208		63.5	5.39588		63.5	6.05585		63.5	5.07517
63.6	4.14402		63.6	6.40117		63.6	5.27037		63.6	5.40437		63.6	6.06536		63.6	5.08316
63.7	4.15054		63.7	6.41123		63.7	5.27865		63.7	5.41286		63.7	6.07488		63.7	5.09115
63.8	4.15707		63.8	6.42129		63.8	5.28694		63.8	5.42136		63.8	6.08439		63.8	5.09913
63.9	4.16359		63.9	6.43135		63.9	5.29522		63.9	5.42985		63.9	6.0939		63.9	5.10712
64	4.17011		64	6.44141		64	5.30351		64	5.43834		64	6.10341		64	5.1151
64.1	4.17664		64.1	6.45147		64.1	5.31179		64.1	5.44683		64.1	6.11293		64.1	5.12309
64.2	4.18316		64.2	6.46153		64.2	5.32008		64.2	5.45533		64.2	6.12244		64.2	5.13107
64.3	4.18968		64.3	6.47159		64.3	5.32836		64.3	5.46382		64.3	6.13195		64.3	5.13906
64.4	4.19621		64.4	6.48165		64.4	5.33665		64.4	5.47231		64.4	6.14146		64.4	5.14704
64.5	4.20273		64.5	6.4917		64.5	5.34493		64.5	5.4808		64.5	6.15097		64.5	5.15503
64.6	4.20925		64.6	6.50176		64.6	5.35321		64.6	5.4893		64.6	6.16049		64.6	5.16301
64.7	4.21578		64.7	6.51182		64.7	5.3615		64.7	5.49779		64.7	6.17		64.7	5.171
64.8	4.2223		64.8	6.52188		64.8	5.36978		64.8	5.50628		64.8	6.17951		64.8	5.17898
64.9	4.22882		64.9	6.53194		64.9	5.37807		64.9	5.51478		64.9	6.18902		64.9	5.18697
65	4.23535		65	6.54199		65	5.38635		65	5.52327		65	6.19853		65	5.19495
65.1	4.24187		65.1	6.55205		65.1	5.39464		65.1	5.53176		65.1	6.20804		65.1	5.20293
65.2	4.24839		65.2	6.56211		65.2	5.40292		65.2	5.54025		65.2	6.21755		65.2	5.21092
65.3	4.25492		65.3	6.57217		65.3	5.4112		65.3	5.54874		65.3	6.22706		65.3	5.2189
65.4	4.26144		65.4	6.58223		65.4	5.41949		65.4	5.55724		65.4	6.23657		65.4	5.22689
65.5	4.26796		65.5	6.59228		65.5	5.42777		65.5	5.56573		65.5	6.24608		65.5	5.23487
65.6	4.27449		65.6	6.60234		65.6	5.43605		65.6	5.57422		65.6	6.25559		65.6	5.24286
65.7	4.28101		65.7	6.6124		65.7	5.44434		65.7	5.58271		65.7	6.26511		65.7	5.25084
65.8	4.28753		65.8	6.62246		65.8	5.45262		65.8	5.5912		65.8	6.27461		65.8	5.25883
65.9	4.29406		65.9	6.63251		65.9	5.46091		65.9	5.5997		65.9	6.28413		65.9	5.26681
66	4.30058		66	6.64257		66	5.46919		66	5.60819		66	6.29364		66	5.27479
66.1	4.3071		66.1	6.65263		66.1	5.47747		66.1	5.61668		66.1	6.30314		66.1	5.28278
66.2	4.31363		66.2	6.66269		66.2	5.48576		66.2	5.62517		66.2	6.31266		66.2	5.29076
66.3	4.32015		66.3	6.67274		66.3	5.49404		66.3	5.63366		66.3	6.32216		66.3	5.29875
66.4	4.32667		66.4	6.6828		66.4	5.50232		66.4	5.64215		66.4	6.33167		66.4	5.30673
66.5	4.3332		66.5	6.69286		66.5	5.5106		66.5	5.65064		66.5	6.34118		66.5	5.31471
66.6	4.33972		66.6	6.70291		66.6	5.51889		66.6	5.65914		66.6	6.35069		66.6	5.3227
66.7	4.34624		66.7	6.71297		66.7	5.52717		66.7	5.66763		66.7	6.3602		66.7	5.33068
66.8	4.35277		66.8	6.72303		66.8	5.53545		66.8	5.67612		66.8	6.36971		66.8	5.33866
66.9	4.35929		66.9	6.73309		66.9	5.54374		66.9	5.68461		66.9	6.37922		66.9	5.34665
67	4.36581		67	6.74314		67	5.55202		67	5.6931		67	6.38873		67	5.35463
67.1	4.37234		67.1	6.7532		67.1	5.5603		67.1	5.70159		67.1	6.39824		67.1	5.36261
67.2	4.37886		67.2	6.76326		67.2	5.56859		67.2	5.71009		67.2	6.40775		67.2	5.3706
67.3	4.38538		67.3	6.77331		67.3	5.57687		67.3	5.71858		67.3	6.41725		67.3	5.37858
67.4	4.3919		67.4	6.78337		67.4	5.58515		67.4	5.72707		67.4	6.42676		67.4	5.38656
67.5	4.39843		67.5	6.79343		67.5	5.59344		67.5	5.73556		67.5	6.43627		67.5	5.39455
67.6	4.40495		67.6	6.80348		67.6	5.60172		67.6	5.74405		67.6	6.44578		67.6	5.40253
67.7	4.41147		67.7	6.81354		67.7	5.61		67.7	5.75254		67.7	6.45529		67.7	5.41051
67.8	4.418		67.8	6.8236		67.8	5.61828		67.8	5.76103		67.8	6.46479		67.8	5.4185
67.9	4.42452		67.9	6.83365		67.9	5.62657		67.9	5.76952		67.9	6.4743		67.9	5.42648
68	4.43104		68	6.84371		68	5.63485		68	5.77801		68	6.48381		68	5.43446
68.1	4.43757		68.1	6.85376		68.1	5.64313		68.1	5.7865		68.1	6.49331		68.1	5.44244
68.2	4.44409		68.2	6.86382		68.2	5.65142		68.2	5.79499		68.2	6.50282		68.2	5.45043
68.3	4.45061		68.3	6.87387		68.3	5.6597		68.3	5.80348		68.3	6.51233		68.3	5.45841
68.4	4.45714		68.4	6.88393		68.4	5.66798		68.4	5.81197		68.4	6.52184		68.4	5.46639
68.5	4.46366		68.5	6.89399		68.5	5.67626		68.5	5.82046		68.5	6.53134		68.5	5.47437
68.6	4.47018		68.6	6.90404		68.6	5.68454		68.6	5.82895		68.6	6.54085		68.6	5.48236
68.7	4.47671		68.7	6.9141		68.7	5.69283		68.7	5.83744		68.7	6.55036		68.7	5.49034
68.8	4.48323		68.8	6.92415		68.8	5.70111		68.8	5.84593		68.8	6.55986		68.8	5.49832
68.9	4.48975		68.9	6.93421		68.9	5.70939		68.9	5.85442		68.9	6.56937		68.9	5.5063
69	4.49627		69	6.94426		69	5.71767		69	5.86291		69	6.57888		69	5.51429
69.1	4.5028		69.1	6.95432		69.1	5.72595		69.1	5.8714		69.1	6.58838		69.1	5.52227
69.2	4.50932		69.2	6.96438		69.2	5.73424		69.2	5.8799		69.2	6.59789		69.2	5.53025
69.3	4.51584		69.3	6.97443		69.3	5.74252		69.3	5.88838		69.3	6.60739		69.3	5.53823
69.4	4.52237		69.4	6.98449		69.4	5.7508		69.4	5.89687		69.4	6.6169		69.4	5.54622
69.5	4.52889		69.5	6.99454		69.5	5.75908		69.5	5.90536		69.5	6.62641		69.5	5.5542
69.6	4.53541		69.6	7.0046		69.6	5.76736		69.6	5.91385		69.6	6.63591		69.6	5.56218
69.7	4.54193		69.7	7.01465		69.7	5.77565		69.7	5.92234		69.7	6.64542		69.7	5.57016
69.8	4.54846		69.8	7.0247		69.8	5.78393		69.8	5.93083		69.8	6.65492		69.8	5.57814
69.9	4.55498		69.9	7.03476		69.9	5.79221		69.9	5.93932		69.9	6.66443		69.9	5.58612
70	4.5615		70	7.04481		70	5.80049		70	5.94781		70	6.67393		70	5.59411
70.1	4.56803		70.1	7.05487		70.1	5.80877		70.1	5.9563		70.1	6.68344		70.1	5.60209
70.2	4.57455		70.2	7.06492		70.2	5.81706		70.2	5.96479		70.2	6.69294		70.2	5.61007
70.3	4.58107		70.3	7.07498		70.3	5.82534		70.3	5.97328		70.3	6.70245		70.3	5.61805
70.4	4.5876		70.4	7.08503		70.4	5.83362		70.4	5.98177		70.4	6.71195		70.4	5.62603
70.5	4.59412		70.5	7.09509		70.5	5.8419		70.5	5.99026		70.5	6.72145		70.5	5.63401
70.6	4.60064		70.6	7.10514		70.6	5.85018		70.6	5.99875		70.6	6.73096		70.6	5.64199
70.7	4.60716		70.7	7.1152		70.7	5.85846		70.7	6.00724		70.7	6.74046		70.7	5.64998
70.8	4.61369		70.8	7.12525		70.8	5.86674		70.8	6.01573		70.8	6.74997		70.8	5.65796
70.9	4.62021		70.9	7.1353		70.9	5.87502		70.9	6.02422		70.9	6.75947		70.9	5.66594
71	4.62673		71	7.14536		71	5.88331		71	6.0327		71	6.76897		71	5.67392
71.1	4.63325		71.1	7.15541		71.1	5.89159		71.1	6.04119		71.1	6.77848		71.1	5.6819
71.2	4.63978		71.2	7.16547		71.2	5.89987		71.2	6.04968		71.2	6.78798		71.2	5.68988
71.3	4.6463		71.3	7.17552		71.3	5.90815		71.3	6.05817		71.3	6.79748		71.3	5.69786
71.4	4.65282		71.4	7.18558		71.4	5.91643		71.4	6.06666		71.4	6.80699		71.4	5.70584
71.5	4.65935		71.5	7.19563		71.5	5.92471		71.5	6.07515		71.5	6.81649		71.5	5.71382
71.6	4.66587		71.6	7.20568		71.6	5.93299		71.6	6.08364		71.6	6.82599		71.6	5.7218
71.7	4.67239		71.7	7.21574		71.7	5.94127		71.7	6.09213		71.7	6.8355		71.7	5.72978
71.8	4.67891		71.8	7.22579		71.8	5.94955		71.8	6.10061		71.8	6.845		71.8	5.73776
71.9	4.68544		71.9	7.23584		71.9	5.95784		71.9	6.1091		71.9	6.8545		71.9	5.74574
72	4.69196		72	7.24589		72	5.96612		72	6.11759		72	6.86401		72	5.75372
72.1	4.69848		72.1	7.25595		72.1	5.9744		72.1	6.12608		72.1	6.87351		72.1	5.76171
72.2	4.70501		72.2	7.266		72.2	5.98268		72.2	6.13457		72.2	6.88301		72.2	5.76969
72.3	4.71153		72.3	7.27606		72.3	5.99096		72.3	6.14306		72.3	6.89251		72.3	5.77767
72.4	4.71805		72.4	7.28611		72.4	5.99924		72.4	6.15154		72.4	6.90202		72.4	5.78565
72.5	4.72457		72.5	7.29616		72.5	6.00752		72.5	6.16003		72.5	6.91152		72.5	5.79363
72.6	4.7311		72.6	7.30621		72.6	6.0158		72.6	6.16852		72.6	6.92102		72.6	5.80161
72.7	4.73762		72.7	7.31627		72.7	6.02408		72.7	6.17701		72.7	6.93052		72.7	5.80959
72.8	4.74414		72.8	7.32632		72.8	6.03236		72.8	6.1855		72.8	6.94002		72.8	5.81757
72.9	4.75066		72.9	7.33637		72.9	6.04064		72.9	6.19398		72.9	6.94952		72.9	5.82555
73	4.75719		73	7.34643		73	6.04892		73	6.20247		73	6.95902		73	5.83352
73.1	4.76371		73.1	7.35648		73.1	6.0572		73.1	6.21096		73.1	6.96853		73.1	5.84151
73.2	4.77023		73.2	7.36653		73.2	6.06548		73.2	6.21945		73.2	6.97803		73.2	5.84949
73.3	4.77676		73.3	7.37658		73.3	6.07376		73.3	6.22794		73.3	6.98753		73.3	5.85746
73.4	4.78328		73.4	7.38664		73.4	6.08204		73.4	6.23642		73.4	6.99703		73.4	5.86544
73.5	4.7898		73.5	7.39669		73.5	6.09032		73.5	6.24491		73.5	7.00653		73.5	5.87342
73.6	4.79632		73.6	7.40674		73.6	6.0986		73.6	6.2534		73.6	7.01603		73.6	5.8814
73.7	4.80285		73.7	7.41679		73.7	6.10688		73.7	6.26189		73.7	7.02553		73.7	5.88938
73.8	4.80937		73.8	7.42685		73.8	6.11516		73.8	6.27037		73.8	7.03503		73.8	5.89736
73.9	4.81589		73.9	7.4369		73.9	6.12344		73.9	6.27886		73.9	7.04453		73.9	5.90534
74	4.82241		74	7.44695		74	6.13172		74	6.28735		74	7.05403		74	5.91332
74.1	4.82894		74.1	7.457		74.1	6.14		74.1	6.29584		74.1	7.06353		74.1	5.9213
74.2	4.83546		74.2	7.46705		74.2	6.14828		74.2	6.30432		74.2	7.07303		74.2	5.92928
74.3	4.84198		74.3	7.4771		74.3	6.15656		74.3	6.31281		74.3	7.08253		74.3	5.93726
74.4	4.8485		74.4	7.48716		74.4	6.16484		74.4	6.3213		74.4	7.09203		74.4	5.94524
74.5	4.85503		74.5	7.49721		74.5	6.17312		74.5	6.32978		74.5	7.10153		74.5	5.95321
74.6	4.86155		74.6	7.50726		74.6	6.1814		74.6	6.33827		74.6	7.11103		74.6	5.96119
74.7	4.86807		74.7	7.51731		74.7	6.18968		74.7	6.34676		74.7	7.12053		74.7	5.96917
74.8	4.87459		74.8	7.52736		74.8	6.19796		74.8	6.35524		74.8	7.13003		74.8	5.97715
74.9	4.88112		74.9	7.53742		74.9	6.20624		74.9	6.36373		74.9	7.13953		74.9	5.98513
75	4.88764		75	7.54747		75	6.21451		75	6.37222		75	7.14903		75	5.99311
75.1	4.89416		75.1	7.55752		75.1	6.22279		75.1	6.3807		75.1	7.15853		75.1	6.00109
75.2	4.90068		75.2	7.56757		75.2	6.23107		75.2	6.38919		75.2	7.16802		75.2	6.00907
75.3	4.90721		75.3	7.57762		75.3	6.23935		75.3	6.39768		75.3	7.17752		75.3	6.01704
75.4	4.91373		75.4	7.58767		75.4	6.24763		75.4	6.40616		75.4	7.18702		75.4	6.02502
75.5	4.92025		75.5	7.59772		75.5	6.25591		75.5	6.41465		75.5	7.19652		75.5	6.033
75.6	4.92677		75.6	7.60777		75.6	6.26419		75.6	6.42314		75.6	7.20602		75.6	6.04098
75.7	4.9333		75.7	7.61782		75.7	6.27247		75.7	6.43162		75.7	7.21552		75.7	6.04896
75.8	4.93982		75.8	7.62788		75.8	6.28075		75.8	6.44011		75.8	7.22501		75.8	6.05693
75.9	4.94634		75.9	7.63793		75.9	6.28903		75.9	6.4486		75.9	7.23451		75.9	6.06491
76	4.95286		76	7.64798		76	6.2973		76	6.45708		76	7.24401		76	6.07289
76.1	4.95939		76.1	7.65803		76.1	6.30558		76.1	6.46557		76.1	7.25351		76.1	6.08087
76.2	4.96591		76.2	7.66808		76.2	6.31386		76.2	6.47405		76.2	7.263		76.2	6.08885
76.3	4.97243		76.3	7.67813		76.3	6.32214		76.3	6.48254		76.3	7.2725		76.3	6.09682
76.4	4.97895		76.4	7.68818		76.4	6.33042		76.4	6.49103		76.4	7.282		76.4	6.1048
76.5	4.98548		76.5	7.69823		76.5	6.3387		76.5	6.49951		76.5	7.2915		76.5	6.11278
76.6	4.992		76.6	7.70828		76.6	6.34698		76.6	6.508		76.6	7.30099		76.6	6.12076
76.7	4.99852		76.7	7.71833		76.7	6.35525		76.7	6.51649		76.7	7.31049		76.7	6.12873
76.8	5.00504		76.8	7.72838		76.8	6.36353		76.8	6.52497		76.8	7.31998		76.8	6.13671
76.9	5.01157		76.9	7.73843		76.9	6.37181		76.9	6.53346		76.9	7.32948		76.9	6.14469
77	5.01809		77	7.74848		77	6.38009		77	6.54194		77	7.33898		77	6.15267
77.1	5.02461		77.1	7.75853		77.1	6.38837		77.1	6.55043		77.1	7.34847		77.1	6.16064
77.2	5.03113		77.2	7.76858		77.2	6.39665		77.2	6.55891		77.2	7.35797		77.2	6.16862
77.3	5.03765		77.3	7.77863		77.3	6.40492		77.3	6.5674		77.3	7.36747		77.3	6.1766
77.4	5.04418		77.4	7.78868		77.4	6.4132		77.4	6.57588		77.4	7.37696		77.4	6.18457
77.5	5.0507		77.5	7.79873		77.5	6.42148		77.5	6.58437		77.5	7.38646		77.5	6.19255
77.6	5.05722		77.6	7.80878		77.6	6.42976		77.6	6.59285		77.6	7.39595		77.6	6.20053
77.7	5.06374		77.7	7.81883		77.7	6.43804		77.7	6.60134		77.7	7.40545		77.7	6.20851
77.8	5.07027		77.8	7.82888		77.8	6.44631		77.8	6.60982		77.8	7.41495		77.8	6.21648
77.9	5.07679		77.9	7.83893		77.9	6.45459		77.9	6.61831		77.9	7.42444		77.9	6.22446
78	5.08331		78	7.84898		78	6.46287		78	6.62679		78	7.43394		78	6.23244
78.1	5.08983		78.1	7.85902		78.1	6.47115		78.1	6.63528		78.1	7.44343		78.1	6.24041
78.2	5.09636		78.2	7.86907		78.2	6.47943		78.2	6.64377		78.2	7.45293		78.2	6.24839
78.3	5.10288		78.3	7.87912		78.3	6.4877		78.3	6.65225		78.3	7.46242		78.3	6.25637
78.4	5.1094		78.4	7.88917		78.4	6.49598		78.4	6.66073		78.4	7.47192		78.4	6.26434
78.5	5.11592		78.5	7.89922		78.5	6.50426		78.5	6.66922		78.5	7.48141		78.5	6.27232
78.6	5.12244		78.6	7.90927		78.6	6.51254		78.6	6.6777		78.6	7.4909		78.6	6.28029
78.7	5.12897		78.7	7.91932		78.7	6.52081		78.7	6.68619		78.7	7.5004		78.7	6.28827
78.8	5.13549		78.8	7.92937		78.8	6.52909		78.8	6.69467		78.8	7.50989		78.8	6.29625
78.9	5.14201		78.9	7.93942		78.9	6.53737		78.9	6.70316		78.9	7.51939		78.9	6.30422
79	5.14853		79	7.94947		79	6.54565		79	6.71164		79	7.52888		79	6.3122
79.1	5.15506		79.1	7.95951		79.1	6.55392		79.1	6.72013		79.1	7.53838		79.1	6.32018
79.2	5.16158		79.2	7.96956		79.2	6.5622		79.2	6.72861		79.2	7.54787		79.2	6.32815
79.3	5.1681		79.3	7.97961		79.3	6.57048		79.3	6.7371		79.3	7.55736		79.3	6.33613
79.4	5.17462		79.4	7.98966		79.4	6.57876		79.4	6.74558		79.4	7.56686		79.4	6.3441
79.5	5.18114		79.5	7.99971		79.5	6.58703		79.5	6.75406		79.5	7.57635		79.5	6.35208
79.6	5.18767		79.6	8.00976		79.6	6.59531		79.6	6.76255		79.6	7.58584		79.6	6.36005
79.7	5.19419		79.7	8.0198		79.7	6.60359		79.7	6.77103		79.7	7.59534		79.7	6.36803
79.8	5.20071		79.8	8.02985		79.8	6.61186		79.8	6.77952		79.8	7.60483		79.8	6.37601
79.9	5.20723		79.9	8.0399		79.9	6.62014		79.9	6.788		79.9	7.61432		79.9	6.38398
80	5.21375		80	8.04995		80	6.62842		80	6.79648		80	7.62381		80	6.39196
80.1	5.22028		80.1	8.06		80.1	6.63669		80.1	6.80497		80.1	7.63331		80.1	6.39993
80.2	5.2268		80.2	8.07005		80.2	6.64497		80.2	6.81345		80.2	7.6428		80.2	6.40791
80.3	5.23332		80.3	8.08009		80.3	6.65325		80.3	6.82193		80.3	7.65229		80.3	6.41588
80.4	5.23984		80.4	8.09014		80.4	6.66153		80.4	6.83042		80.4	7.66179		80.4	6.42386
80.5	5.24636		80.5	8.10019		80.5	6.6698		80.5	6.8389		80.5	7.67128		80.5	6.43183
80.6	5.25289		80.6	8.11023		80.6	6.67808		80.6	6.84739		80.6	7.68077		80.6	6.43981
80.7	5.25941		80.7	8.12028		80.7	6.68635		80.7	6.85587		80.7	7.69026		80.7	6.44778
80.8	5.26593		80.8	8.13033		80.8	6.69463		80.8	6.86435		80.8	7.69975		80.8	6.45576
80.9	5.27245		80.9	8.14038		80.9	6.70291		80.9	6.87284		80.9	7.70925		80.9	6.46373
81	5.27897		81	8.15042		81	6.71118		81	6.88132		81	7.71874		81	6.47171
81.1	5.2855		81.1	8.16047		81.1	6.71946		81.1	6.8898		81.1	7.72823		81.1	6.47968
81.2	5.29202		81.2	8.17052		81.2	6.72774		81.2	6.89829		81.2	7.73772		81.2	6.48766
81.3	5.29854		81.3	8.18056		81.3	6.73601		81.3	6.90677		81.3	7.74721		81.3	6.49563
81.4	5.30506		81.4	8.19061		81.4	6.74429		81.4	6.91525		81.4	7.7567		81.4	6.50361
81.5	5.31158		81.5	8.20066		81.5	6.75256		81.5	6.92374		81.5	7.76619		81.5	6.51158
81.6	5.31811		81.6	8.21071		81.6	6.76084		81.6	6.93222		81.6	7.77568		81.6	6.51956
81.7	5.32463		81.7	8.22075		81.7	6.76912		81.7	6.9407		81.7	7.78517		81.7	6.52753
81.8	5.33115		81.8	8.2308		81.8	6.77739		81.8	6.94918		81.8	7.79467		81.8	6.5355
81.9	5.33767		81.9	8.24085		81.9	6.78567		81.9	6.95767		81.9	7.80416		81.9	6.54348
82	5.34419		82	8.25089		82	6.79394		82	6.96615		82	7.81365		82	6.55145
82.1	5.35072		82.1	8.26094		82.1	6.80222		82.1	6.97463		82.1	7.82314		82.1	6.55943
82.2	5.35724		82.2	8.27099		82.2	6.8105		82.2	6.98312		82.2	7.83263		82.2	6.5674
82.3	5.36376		82.3	8.28103		82.3	6.81877		82.3	6.9916		82.3	7.84212		82.3	6.57538
82.4	5.37028		82.4	8.29108		82.4	6.82705		82.4	7.00008		82.4	7.85161		82.4	6.58335
82.5	5.3768		82.5	8.30113		82.5	6.83532		82.5	7.00856		82.5	7.86109		82.5	6.59132
82.6	5.38333		82.6	8.31117		82.6	6.8436		82.6	7.01705		82.6	7.87059		82.6	6.5993
82.7	5.38985		82.7	8.32122		82.7	6.85188		82.7	7.02553		82.7	7.88007		82.7	6.60727
82.8	5.39637		82.8	8.33126		82.8	6.86015		82.8	7.03401		82.8	7.88956		82.8	6.61525
82.9	5.40289		82.9	8.34131		82.9	6.86843		82.9	7.04249		82.9	7.89905		82.9	6.62322
83	5.40941		83	8.35135		83	6.8767		83	7.05098		83	7.90854		83	6.63119
83.1	5.41594		83.1	8.3614		83.1	6.88498		83.1	7.05946		83.1	7.91803		83.1	6.63917
83.2	5.42246		83.2	8.37145		83.2	6.89325		83.2	7.06794		83.2	7.92752		83.2	6.64714
83.3	5.42898		83.3	8.38149		83.3	6.90153		83.3	7.07642		83.3	7.93701		83.3	6.65511
83.4	5.4355		83.4	8.39154		83.4	6.9098		83.4	7.08491		83.4	7.9465		83.4	6.66309
83.5	5.44202		83.5	8.40158		83.5	6.91808		83.5	7.09339		83.5	7.95599		83.5	6.67106
83.6	5.44854		83.6	8.41163		83.6	6.92635		83.6	7.10187		83.6	7.96547		83.6	6.67903
83.7	5.45507		83.7	8.42168		83.7	6.93463		83.7	7.11035		83.7	7.97496		83.7	6.68701
83.8	5.46159		83.8	8.43172		83.8	6.9429		83.8	7.11883		83.8	7.98445		83.8	6.69498
83.9	5.46811		83.9	8.44177		83.9	6.95118		83.9	7.12732		83.9	7.99394		83.9	6.70295
84	5.47463		84	8.45181		84	6.95945		84	7.1358		84	8.00343		84	6.71093
84.1	5.48115		84.1	8.46186		84.1	6.96773		84.1	7.14428		84.1	8.01291		84.1	6.7189
84.2	5.48768		84.2	8.4719		84.2	6.976		84.2	7.15276		84.2	8.0224		84.2	6.72687
84.3	5.4942		84.3	8.48195		84.3	6.98428		84.3	7.16124		84.3	8.03189		84.3	6.73484
84.4	5.50072		84.4	8.49199		84.4	6.99255		84.4	7.16972		84.4	8.04138		84.4	6.74282
84.5	5.50724		84.5	8.50204		84.5	7.00083		84.5	7.1782		84.5	8.05086		84.5	6.75079
84.6	5.51376		84.6	8.51208		84.6	7.0091		84.6	7.18668		84.6	8.06035		84.6	6.75876
84.7	5.52028		84.7	8.52213		84.7	7.01738		84.7	7.19517		84.7	8.06984		84.7	6.76674
84.8	5.52681		84.8	8.53217		84.8	7.02565		84.8	7.20365		84.8	8.07933		84.8	6.77471
84.9	5.53333		84.9	8.54222		84.9	7.03393		84.9	7.21213		84.9	8.08881		84.9	6.78268
85	5.53985		85	8.55226		85	7.0422		85	7.22061		85	8.0983		85	6.79065
85.1	5.54637		85.1	8.56231		85.1	7.05048		85.1	7.22909		85.1	8.10779		85.1	6.79863
85.2	5.55289		85.2	8.57235		85.2	7.05875		85.2	7.23757		85.2	8.11727		85.2	6.8066
85.3	5.55941		85.3	8.58239		85.3	7.06702		85.3	7.24605		85.3	8.12676		85.3	6.81457
85.4	5.56594		85.4	8.59244		85.4	7.0753		85.4	7.25453		85.4	8.13625		85.4	6.82254
85.5	5.57246		85.5	8.60248		85.5	7.08357		85.5	7.26302		85.5	8.14573		85.5	6.83051
85.6	5.57898		85.6	8.61253		85.6	7.09185		85.6	7.2715		85.6	8.15522		85.6	6.83849
85.7	5.5855		85.7	8.62257		85.7	7.10012		85.7	7.27998		85.7	8.1647		85.7	6.84646
85.8	5.59202		85.8	8.63261		85.8	7.10839		85.8	7.28846		85.8	8.17419		85.8	6.85443
85.9	5.59854		85.9	8.64266		85.9	7.11667		85.9	7.29694		85.9	8.18367		85.9	6.8624
86	5.60507		86	8.6527		86	7.12494		86	7.30542		86	8.19316		86	6.87037
86.1	5.61159		86.1	8.66275		86.1	7.13322		86.1	7.3139		86.1	8.20265		86.1	6.87835
86.2	5.61811		86.2	8.67279		86.2	7.14149		86.2	7.32238		86.2	8.21213		86.2	6.88632
86.3	5.62463		86.3	8.68283		86.3	7.14977		86.3	7.33086		86.3	8.22161		86.3	6.89429
86.4	5.63115		86.4	8.69288		86.4	7.15804		86.4	7.33934		86.4	8.2311		86.4	6.90226
86.5	5.63767		86.5	8.70292		86.5	7.16631		86.5	7.34782		86.5	8.24058		86.5	6.91023
86.6	5.6442		86.6	8.71296		86.6	7.17459		86.6	7.3563		86.6	8.25007		86.6	6.9182
86.7	5.65072		86.7	8.72301		86.7	7.18286		86.7	7.36478		86.7	8.25956		86.7	6.92617
86.8	5.65724		86.8	8.73305		86.8	7.19113		86.8	7.37326		86.8	8.26904		86.8	6.93415
86.9	5.66376		86.9	8.7431		86.9	7.19941		86.9	7.38174		86.9	8.27852		86.9	6.94212
87	5.67028		87	8.75314		87	7.20768		87	7.39022		87	8.28801		87	6.95009
87.1	5.6768		87.1	8.76318		87.1	7.21596		87.1	7.3987		87.1	8.29749		87.1	6.95806
87.2	5.68333		87.2	8.77322		87.2	7.22423		87.2	7.40718		87.2	8.30698		87.2	6.96603
87.3	5.68985		87.3	8.78327		87.3	7.2325		87.3	7.41566		87.3	8.31646		87.3	6.974
87.4	5.69637		87.4	8.79331		87.4	7.24078		87.4	7.42414		87.4	8.32594		87.4	6.98197
87.5	5.70289		87.5	8.80335		87.5	7.24905		87.5	7.43262		87.5	8.33543		87.5	6.98994
87.6	5.70941		87.6	8.81339		87.6	7.25732		87.6	7.4411		87.6	8.34491		87.6	6.99791
87.7	5.71593		87.7	8.82344		87.7	7.2656		87.7	7.44958		87.7	8.35439		87.7	7.00589
87.8	5.72245		87.8	8.83348		87.8	7.27387		87.8	7.45806		87.8	8.36388		87.8	7.01386
87.9	5.72898		87.9	8.84352		87.9	7.28214		87.9	7.46654		87.9	8.37336		87.9	7.02183
88	5.7355		88	8.85356		88	7.29041		88	7.47502		88	8.38284		88	7.0298
88.1	5.74202		88.1	8.86361		88.1	7.29869		88.1	7.4835		88.1	8.39233		88.1	7.03777
88.2	5.74854		88.2	8.87365		88.2	7.30696		88.2	7.49198		88.2	8.40181		88.2	7.04574
88.3	5.75506		88.3	8.88369		88.3	7.31523		88.3	7.50046		88.3	8.41129		88.3	7.05371
88.4	5.76158		88.4	8.89374		88.4	7.32351		88.4	7.50894		88.4	8.42077		88.4	7.06168
88.5	5.7681		88.5	8.90378		88.5	7.33178		88.5	7.51741		88.5	8.43026		88.5	7.06965
88.6	5.77463		88.6	8.91382		88.6	7.34005		88.6	7.5259		88.6	8.43974		88.6	7.07762
88.7	5.78115		88.7	8.92386		88.7	7.34832		88.7	7.53437		88.7	8.44922		88.7	7.08559
88.8	5.78767		88.8	8.9339		88.8	7.3566		88.8	7.54285		88.8	8.4587		88.8	7.09356
88.9	5.79419		88.9	8.94395		88.9	7.36487		88.9	7.55133		88.9	8.46819		88.9	7.10153
89	5.80071		89	8.95399		89	7.37314		89	7.55981		89	8.47767		89	7.1095
89.1	5.80723		89.1	8.96403		89.1	7.38141		89.1	7.56829		89.1	8.48715		89.1	7.11747
89.2	5.81375		89.2	8.97407		89.2	7.38969		89.2	7.57677		89.2	8.49663		89.2	7.12544
89.3	5.82027		89.3	8.98411		89.3	7.39796		89.3	7.58525		89.3	8.50611		89.3	7.13341
89.4	5.8268		89.4	8.99415		89.4	7.40623		89.4	7.59373		89.4	8.51559		89.4	7.14138
89.5	5.83332		89.5	9.00419		89.5	7.4145		89.5	7.6022		89.5	8.52507		89.5	7.14935
89.6	5.83984		89.6	9.01424		89.6	7.42278		89.6	7.61068		89.6	8.53455		89.6	7.15732
89.7	5.84636		89.7	9.02428		89.7	7.43105		89.7	7.61916		89.7	8.54404		89.7	7.16529
89.8	5.85288		89.8	9.03432		89.8	7.43932		89.8	7.62764		89.8	8.55352		89.8	7.17326
89.9	5.8594		89.9	9.04436		89.9	7.44759		89.9	7.63612		89.9	8.563		89.9	7.18123
90	5.86592		90	9.0544		90	7.45587		90	7.6446		90	8.57248		90	7.18919
90.1	5.87245		90.1	9.06444		90.1	7.46414		90.1	7.65308		90.1	8.58196		90.1	7.19716
90.2	5.87897		90.2	9.07448		90.2	7.47241		90.2	7.66155		90.2	8.59144		90.2	7.20513
90.3	5.88549		90.3	9.08452		90.3	7.48068		90.3	7.67003		90.3	8.60092		90.3	7.2131
90.4	5.89201		90.4	9.09457		90.4	7.48895		90.4	7.67851		90.4	8.6104		90.4	7.22107
90.5	5.89853		90.5	9.10461		90.5	7.49723		90.5	7.68699		90.5	8.61988		90.5	7.22904
90.6	5.90505		90.6	9.11465		90.6	7.5055		90.6	7.69547		90.6	8.62936		90.6	7.23701
90.7	5.91157		90.7	9.12469		90.7	7.51377		90.7	7.70394		90.7	8.63884		90.7	7.24498
90.8	5.91809		90.8	9.13473		90.8	7.52204		90.8	7.71242		90.8	8.64832		90.8	7.25295
90.9	5.92462		90.9	9.14477		90.9	7.53031		90.9	7.7209		90.9	8.6578		90.9	7.26092
91	5.93114		91	9.15481		91	7.53858		91	7.72938		91	8.66728		91	7.26889
91.1	5.93766		91.1	9.16485		91.1	7.54686		91.1	7.73785		91.1	8.67676		91.1	7.27685
91.2	5.94418		91.2	9.17489		91.2	7.55513		91.2	7.74633		91.2	8.68623		91.2	7.28482
91.3	5.9507		91.3	9.18493		91.3	7.5634		91.3	7.75481		91.3	8.69571		91.3	7.29279
91.4	5.95722		91.4	9.19497		91.4	7.57167		91.4	7.76329		91.4	8.70519		91.4	7.30076
91.5	5.96374		91.5	9.20501		91.5	7.57994		91.5	7.77177		91.5	8.71467		91.5	7.30873
91.6	5.97026		91.6	9.21505		91.6	7.58821		91.6	7.78024		91.6	8.72415		91.6	7.3167
91.7	5.97678		91.7	9.22509		91.7	7.59649		91.7	7.78872		91.7	8.73363		91.7	7.32467
91.8	5.98331		91.8	9.23513		91.8	7.60476		91.8	7.7972		91.8	8.74311		91.8	7.33263
91.9	5.98983		91.9	9.24517		91.9	7.61303		91.9	7.80567		91.9	8.75258		91.9	7.3406
92	5.99635		92	9.25521		92	7.6213		92	7.81415		92	8.76206		92	7.34857
92.1	6.00287		92.1	9.26525		92.1	7.62957		92.1	7.82263		92.1	8.77154		92.1	7.35654
92.2	6.00939		92.2	9.27529		92.2	7.63784		92.2	7.83111		92.2	8.78102		92.2	7.36451
92.3	6.01591		92.3	9.28533		92.3	7.64611		92.3	7.83958		92.3	8.7905		92.3	7.37247
92.4	6.02243		92.4	9.29537		92.4	7.65438		92.4	7.84806		92.4	8.79997		92.4	7.38044
92.5	6.02895		92.5	9.30541		92.5	7.66265		92.5	7.85654		92.5	8.80945		92.5	7.38841
92.6	6.03547		92.6	9.31545		92.6	7.67092		92.6	7.86501		92.6	8.81893		92.6	7.39638
92.7	6.042		92.7	9.32549		92.7	7.6792		92.7	7.87349		92.7	8.82841		92.7	7.40435
92.8	6.04852		92.8	9.33553		92.8	7.68747		92.8	7.88197		92.8	8.83788		92.8	7.41231
92.9	6.05504		92.9	9.34557		92.9	7.69574		92.9	7.89044		92.9	8.84736		92.9	7.42028
93	6.06156		93	9.35561		93	7.70401		93	7.89892		93	8.85684		93	7.42825
93.1	6.06808		93.1	9.36565		93.1	7.71228		93.1	7.9074		93.1	8.86632		93.1	7.43621
93.2	6.0746		93.2	9.37569		93.2	7.72055		93.2	7.91587		93.2	8.87579		93.2	7.44418
93.3	6.08112		93.3	9.38572		93.3	7.72882		93.3	7.92435		93.3	8.88527		93.3	7.45215
93.4	6.08764		93.4	9.39576		93.4	7.73709		93.4	7.93283		93.4	8.89475		93.4	7.46012
93.5	6.09416		93.5	9.4058		93.5	7.74536		93.5	7.9413		93.5	8.90422		93.5	7.46808
93.6	6.10068		93.6	9.41584		93.6	7.75363		93.6	7.94978		93.6	8.9137		93.6	7.47605
93.7	6.10721		93.7	9.42588		93.7	7.7619		93.7	7.95826		93.7	8.92317		93.7	7.48402
93.8	6.11373		93.8	9.43592		93.8	7.77017		93.8	7.96673		93.8	8.93265		93.8	7.49199
93.9	6.12025		93.9	9.44596		93.9	7.77844		93.9	7.97521		93.9	8.94213		93.9	7.49995
94	6.12677		94	9.45599		94	7.78671		94	7.98369		94	8.9516		94	7.50792
94.1	6.13329		94.1	9.46603		94.1	7.79498		94.1	7.99216		94.1	8.96108		94.1	7.51589
94.2	6.13981		94.2	9.47607		94.2	7.80325		94.2	8.00064		94.2	8.97055		94.2	7.52385
94.3	6.14633		94.3	9.48611		94.3	7.81152		94.3	8.00911		94.3	8.98003		94.3	7.53182
94.4	6.15285		94.4	9.49615		94.4	7.81979		94.4	8.01759		94.4	8.9895		94.4	7.53979
94.5	6.15937		94.5	9.50619		94.5	7.82806		94.5	8.02606		94.5	8.99898		94.5	7.54775
94.6	6.16589		94.6	9.51622		94.6	7.83633		94.6	8.03454		94.6	9.00845		94.6	7.55572
94.7	6.17242		94.7	9.52626		94.7	7.8446		94.7	8.04302		94.7	9.01793		94.7	7.56369
94.8	6.17894		94.8	9.5363		94.8	7.85287		94.8	8.05149		94.8	9.0274		94.8	7.57165
94.9	6.18546		94.9	9.54634		94.9	7.86114		94.9	8.05997		94.9	9.03688		94.9	7.57962
95	6.19198		95	9.55637		95	7.86941		95	8.06844		95	9.04635		95	7.58758
95.1	6.1985		95.1	9.56641		95.1	7.87768		95.1	8.07692		95.1	9.05583		95.1	7.59555
95.2	6.20502		95.2	9.57645		95.2	7.88595		95.2	8.0854		95.2	9.0653		95.2	7.60352
95.3	6.21154		95.3	9.58649		95.3	7.89422		95.3	8.09387		95.3	9.07477		95.3	7.61148
95.4	6.21806		95.4	9.59653		95.4	7.90249		95.4	8.10234		95.4	9.08425		95.4	7.61945
95.5	6.22458		95.5	9.60656		95.5	7.91076		95.5	8.11082		95.5	9.09372		95.5	7.62741
95.6	6.2311		95.6	9.6166		95.6	7.91903		95.6	8.11929		95.6	9.10319		95.6	7.63538
95.7	6.23762		95.7	9.62664		95.7	7.9273		95.7	8.12777		95.7	9.11267		95.7	7.64335
95.8	6.24414		95.8	9.63668		95.8	7.93557		95.8	8.13625		95.8	9.12214		95.8	7.65131
95.9	6.25067		95.9	9.64671		95.9	7.94384		95.9	8.14472		95.9	9.13162		95.9	7.65928
96	6.25719		96	9.65675		96	7.95211		96	8.1532		96	9.14109		96	7.66724
96.1	6.26371		96.1	9.66679		96.1	7.96037		96.1	8.16167		96.1	9.15056		96.1	7.67521
96.2	6.27023		96.2	9.67682		96.2	7.96865		96.2	8.17015		96.2	9.16004		96.2	7.68318
96.3	6.27675		96.3	9.68686		96.3	7.97691		96.3	8.17862		96.3	9.16951		96.3	7.69114
96.4	6.28327		96.4	9.6969		96.4	7.98518		96.4	8.1871		96.4	9.17898		96.4	7.69911
96.5	6.28979		96.5	9.70693		96.5	7.99345		96.5	8.19557		96.5	9.18845		96.5	7.70707
96.6	6.29631		96.6	9.71697		96.6	8.00172		96.6	8.20405		96.6	9.19793		96.6	7.71504
96.7	6.30283		96.7	9.72701		96.7	8.00999		96.7	8.21252		96.7	9.2074		96.7	7.723
96.8	6.30935		96.8	9.73704		96.8	8.01826		96.8	8.22099		96.8	9.21687		96.8	7.73097
96.9	6.31587		96.9	9.74708		96.9	8.02653		96.9	8.22947		96.9	9.22634		96.9	7.73893
97	6.32239		97	9.75712		97	8.0348		97	8.23794		97	9.23581		97	7.7469
97.1	6.32891		97.1	9.76715		97.1	8.04307		97.1	8.24642		97.1	9.24529		97.1	7.75486
97.2	6.33544		97.2	9.77719		97.2	8.05133		97.2	8.25489		97.2	9.25476		97.2	7.76283
97.3	6.34196		97.3	9.78722		97.3	8.0596		97.3	8.26337		97.3	9.26423		97.3	7.77079
97.4	6.34848		97.4	9.79726		97.4	8.06787		97.4	8.27184		97.4	9.2737		97.4	7.77876
97.5	6.355		97.5	9.8073		97.5	8.07614		97.5	8.28031		97.5	9.28317		97.5	7.78672
97.6	6.36152		97.6	9.81733		97.6	8.08441		97.6	8.28879		97.6	9.29264		97.6	7.79469
97.7	6.36804		97.7	9.82737		97.7	8.09268		97.7	8.29726		97.7	9.30212		97.7	7.80265
97.8	6.37456		97.8	9.83741		97.8	8.10094		97.8	8.30574		97.8	9.31159		97.8	7.81062
97.9	6.38108		97.9	9.84744		97.9	8.10921		97.9	8.31421		97.9	9.32106		97.9	7.81858
98	6.3876		98	9.85748		98	8.11748		98	8.32268		98	9.33053		98	7.82654
98.1	6.39412		98.1	9.86751		98.1	8.12575		98.1	8.33116		98.1	9.34		98.1	7.83451
98.2	6.40064		98.2	9.87755		98.2	8.13402		98.2	8.33963		98.2	9.34947		98.2	7.84247
98.3	6.40716		98.3	9.88758		98.3	8.14229		98.3	8.34811		98.3	9.35894		98.3	7.85044
98.4	6.41368		98.4	9.89762		98.4	8.15055		98.4	8.35658		98.4	9.36841		98.4	7.8584
98.5	6.4202		98.5	9.90766		98.5	8.15882		98.5	8.36505		98.5	9.37788		98.5	7.86637
98.6	6.42672		98.6	9.91769		98.6	8.16709		98.6	8.37353		98.6	9.38735		98.6	7.87433
98.7	6.43325		98.7	9.92773		98.7	8.17536		98.7	8.382		98.7	9.39682		98.7	7.88229
98.8	6.43977		98.8	9.93776		98.8	8.18363		98.8	8.39047		98.8	9.40629		98.8	7.89026
98.9	6.44629		98.9	9.9478		98.9	8.19189		98.9	8.39895		98.9	9.41576		98.9	7.89822
99	6.45281		99	9.95783		99	8.20016		99	8.40742		99	9.42523		99	7.90619
99.1	6.45933		99.1	9.96787		99.1	8.20843		99.1	8.41589		99.1	9.4347		99.1	7.91415
99.2	6.46585		99.2	9.9779		99.2	8.2167		99.2	8.42437		99.2	9.44417		99.2	7.92211
99.3	6.47237		99.3	9.98794		99.3	8.22496		99.3	8.43284		99.3	9.45364		99.3	7.93008
99.4	6.47889		99.4	9.99797		99.4	8.23323		99.4	8.44131		99.4	9.46311		99.4	7.93804
99.5	6.48541		99.5	10.008		99.5	8.2415		99.5	8.44979		99.5	9.47258		99.5	7.946
99.6	6.49193		99.6	10.018		99.6	8.24977		99.6	8.45826		99.6	9.48204		99.6	7.95397
99.7	6.49845		99.7	10.0281		99.7	8.25804		99.7	8.46673		99.7	9.49151		99.7	7.96193
99.8	6.50497		99.8	10.0381		99.8	8.2663		99.8	8.4752		99.8	9.50098		99.8	7.96989
99.9	6.51149		99.9	10.0481		99.9	8.27457		99.9	8.48368		99.9	9.51045		99.9	7.97786
100	6.51801		100	10.0582		100	8.28284		100	8.49215		100	9.51992		100	7.98582
100.1	6.52453		100.1	10.0682		100.1	8.2911		100.1	8.50062		100.1	9.52939		100.1	7.99378
100.2	6.53105		100.2	10.0783		100.2	8.29937		100.2	8.5091		100.2	9.53886		100.2	8.00175
100.3	6.53757		100.3	10.0883		100.3	8.30764		100.3	8.51757		100.3	9.54832		100.3	8.00971
100.4	6.54409		100.4	10.0983		100.4	8.31591		100.4	8.52604		100.4	9.55779		100.4	8.01767
100.5	6.55061		100.5	10.1083		100.5	8.32417		100.5	8.53451		100.5	9.56726		100.5	8.02564
100.6	6.55713		100.6	10.1184		100.6	8.33244		100.6	8.54298		100.6	9.57673		100.6	8.0336
100.7	6.56366		100.7	10.1284		100.7	8.34071		100.7	8.55146		100.7	9.58619		100.7	8.04156
100.8	6.57017		100.8	10.1385		100.8	8.34897		100.8	8.55993		100.8	9.59566		100.8	8.04952
100.9	6.5767		100.9	10.1485		100.9	8.35724		100.9	8.5684		100.9	9.60513		100.9	8.05749
101	6.58322		101	10.1585		101	8.36551		101	8.57687		101	9.61459		101	8.06545
101.1	6.58974		101.1	10.1685		101.1	8.37378		101.1	8.58535		101.1	9.62406		101.1	8.07341
101.2	6.59626		101.2	10.1786		101.2	8.38204		101.2	8.59382		101.2	9.63353		101.2	8.08138
101.3	6.60278		101.3	10.1886		101.3	8.39031		101.3	8.60229		101.3	9.643		101.3	8.08934
101.4	6.6093		101.4	10.1987		101.4	8.39858		101.4	8.61076		101.4	9.65246		101.4	8.0973
101.5	6.61582		101.5	10.2087		101.5	8.40684		101.5	8.61923		101.5	9.66193		101.5	8.10526
101.6	6.62234		101.6	10.2187		101.6	8.41511		101.6	8.62771		101.6	9.6714		101.6	8.11322
101.7	6.62886		101.7	10.2287		101.7	8.42338		101.7	8.63618		101.7	9.68086		101.7	8.12119
101.8	6.63538		101.8	10.2388		101.8	8.43164		101.8	8.64465		101.8	9.69033		101.8	8.12915
101.9	6.6419		101.9	10.2488		101.9	8.43991		101.9	8.65312		101.9	9.69979		101.9	8.13711
102	6.64842		102	10.2589		102	8.44817		102	8.66159		102	9.70926		102	8.14507
102.1	6.65494		102.1	10.2689		102.1	8.45644		102.1	8.67006		102.1	9.71873		102.1	8.15303
102.2	6.66146		102.2	10.2789		102.2	8.46471		102.2	8.67854		102.2	9.72819		102.2	8.161
102.3	6.66798		102.3	10.2889		102.3	8.47297		102.3	8.68701		102.3	9.73766		102.3	8.16896
102.4	6.6745		102.4	10.299		102.4	8.48124		102.4	8.69548		102.4	9.74712		102.4	8.17692
102.5	6.68102		102.5	10.309		102.5	8.48951		102.5	8.70395		102.5	9.75659		102.5	8.18488
102.6	6.68754		102.6	10.3191		102.6	8.49777		102.6	8.71242		102.6	9.76605		102.6	8.19284
102.7	6.69406		102.7	10.3291		102.7	8.50604		102.7	8.72089		102.7	9.77552		102.7	8.20081
102.8	6.70058		102.8	10.3391		102.8	8.51431		102.8	8.72937		102.8	9.78499		102.8	8.20877
102.9	6.7071		102.9	10.3491		102.9	8.52257		102.9	8.73784		102.9	9.79445		102.9	8.21673
103	6.71362		103	10.3592		103	8.53084		103	8.74631		103	9.80391		103	8.22469
103.1	6.72014		103.1	10.3692		103.1	8.5391		103.1	8.75478		103.1	9.81338		103.1	8.23265
103.2	6.72666		103.2	10.3792		103.2	8.54737		103.2	8.76325		103.2	9.82284		103.2	8.24061
103.3	6.73318		103.3	10.3893		103.3	8.55564		103.3	8.77172		103.3	9.83231		103.3	8.24857
103.4	6.7397		103.4	10.3993		103.4	8.5639		103.4	8.78019		103.4	9.84177		103.4	8.25653
103.5	6.74622		103.5	10.4093		103.5	8.57217		103.5	8.78866		103.5	9.85123		103.5	8.2645
103.6	6.75274		103.6	10.4194		103.6	8.58043		103.6	8.79713		103.6	9.8607		103.6	8.27246
103.7	6.75926		103.7	10.4294		103.7	8.5887		103.7	8.8056		103.7	9.87016		103.7	8.28042
103.8	6.76578		103.8	10.4394		103.8	8.59696		103.8	8.81408		103.8	9.87963		103.8	8.28838
103.9	6.7723		103.9	10.4495		103.9	8.60523		103.9	8.82254		103.9	9.88909		103.9	8.29634
104	6.77882		104	10.4595		104	8.61349		104	8.83101		104	9.89855		104	8.3043
104.1	6.78534		104.1	10.4695		104.1	8.62176		104.1	8.83948		104.1	9.90802		104.1	8.31226
104.2	6.79186		104.2	10.4796		104.2	8.63002		104.2	8.84796		104.2	9.91748		104.2	8.32022
104.3	6.79839		104.3	10.4896		104.3	8.63829		104.3	8.85643		104.3	9.92694		104.3	8.32818
104.4	6.8049		104.4	10.4996		104.4	8.64655		104.4	8.8649		104.4	9.93641		104.4	8.33614
104.5	6.81142		104.5	10.5097		104.5	8.65482		104.5	8.87337		104.5	9.94587		104.5	8.3441
104.6	6.81794		104.6	10.5197		104.6	8.66309		104.6	8.88184		104.6	9.95533		104.6	8.35206
104.7	6.82447		104.7	10.5297		104.7	8.67135		104.7	8.89031		104.7	9.9648		104.7	8.36002
104.8	6.83099		104.8	10.5397		104.8	8.67962		104.8	8.89878		104.8	9.97426		104.8	8.36799
104.9	6.8375		104.9	10.5498		104.9	8.68788		104.9	8.90725		104.9	9.98372		104.9	8.37594
105	6.84402		105	10.5598		105	8.69614		105	8.91572		105	9.99318		105	8.3839
105.1	6.85054		105.1	10.5698		105.1	8.70441		105.1	8.92419		105.1	10.0026		105.1	8.39186
105.2	6.85707		105.2	10.5799		105.2	8.71268		105.2	8.93266		105.2	10.0121		105.2	8.39983
105.3	6.86359		105.3	10.5899		105.3	8.72094		105.3	8.94113		105.3	10.0216		105.3	8.40779
105.4	6.8701		105.4	10.5999		105.4	8.7292		105.4	8.9496		105.4	10.031		105.4	8.41574
105.5	6.87662		105.5	10.61		105.5	8.73747		105.5	8.95806		105.5	10.0405		105.5	8.4237
105.6	6.88315		105.6	10.62		105.6	8.74573		105.6	8.96654		105.6	10.05		105.6	8.43166
105.7	6.88967		105.7	10.63		105.7	8.754		105.7	8.97501		105.7	10.0594		105.7	8.43962
105.8	6.89619		105.8	10.6401		105.8	8.76226		105.8	8.98348		105.8	10.0689		105.8	8.44758
105.9	6.9027		105.9	10.6501		105.9	8.77053		105.9	8.99194		105.9	10.0783		105.9	8.45554
106	6.90922		106	10.6601		106	8.77879		106	9.00041		106	10.0878		106	8.4635
106.1	6.91575		106.1	10.6701		106.1	8.78706		106.1	9.00888		106.1	10.0973		106.1	8.47146
106.2	6.92227		106.2	10.6802		106.2	8.79532		106.2	9.01735		106.2	10.1067		106.2	8.47942
106.3	6.92879		106.3	10.6902		106.3	8.80359		106.3	9.02582		106.3	10.1162		106.3	8.48738
106.4	6.9353		106.4	10.7002		106.4	8.81185		106.4	9.03429		106.4	10.1256		106.4	8.49534
106.5	6.94182		106.5	10.7103		106.5	8.82011		106.5	9.04276		106.5	10.1351		106.5	8.5033
106.6	6.94834		106.6	10.7203		106.6	8.82838		106.6	9.05123		106.6	10.1446		106.6	8.51126
106.7	6.95487		106.7	10.7303		106.7	8.83664		106.7	9.0597		106.7	10.154		106.7	8.51922
106.8	6.96139		106.8	10.7404		106.8	8.84491		106.8	9.06817		106.8	10.1635		106.8	8.52718
106.9	6.9679		106.9	10.7504		106.9	8.85317		106.9	9.07663		106.9	10.1729		106.9	8.53514
107	6.97442		107	10.7604		107	8.86143		107	9.0851		107	10.1824		107	8.54309
107.1	6.98094		107.1	10.7705		107.1	8.8697		107.1	9.09357		107.1	10.1919		107.1	8.55105
107.2	6.98746		107.2	10.7805		107.2	8.87796		107.2	9.10204		107.2	10.2013		107.2	8.55901
107.3	6.99398		107.3	10.7905		107.3	8.88623		107.3	9.11051		107.3	10.2108		107.3	8.56697
107.4	7.0005		107.4	10.8005		107.4	8.89449		107.4	9.11898		107.4	10.2202		107.4	8.57493
107.5	7.00702		107.5	10.8106		107.5	8.90275		107.5	9.12745		107.5	10.2297		107.5	8.58289
107.6	7.01354		107.6	10.8206		107.6	8.91102		107.6	9.13592		107.6	10.2392		107.6	8.59085
107.7	7.02006		107.7	10.8306		107.7	8.91928		107.7	9.14438		107.7	10.2486		107.7	8.59881
107.8	7.02658		107.8	10.8407		107.8	8.92755		107.8	9.15285		107.8	10.2581		107.8	8.60677
107.9	7.0331		107.9	10.8507		107.9	8.93581		107.9	9.16132		107.9	10.2675		107.9	8.61472
108	7.03962		108	10.8607		108	8.94407		108	9.16979		108	10.277		108	8.62268
108.1	7.04614		108.1	10.8707		108.1	8.95233		108.1	9.17826		108.1	10.2865		108.1	8.63064
108.2	7.05266		108.2	10.8808		108.2	8.9606		108.2	9.18673		108.2	10.2959		108.2	8.6386
108.3	7.05918		108.3	10.8908		108.3	8.96886		108.3	9.1952		108.3	10.3054		108.3	8.64656
108.4	7.0657		108.4	10.9008		108.4	8.97712		108.4	9.20366		108.4	10.3148		108.4	8.65451
108.5	7.07222		108.5	10.9108		108.5	8.98539		108.5	9.21213		108.5	10.3243		108.5	8.66247
108.6	7.07874		108.6	10.9209		108.6	8.99365		108.6	9.2206		108.6	10.3337		108.6	8.67043
108.7	7.08526		108.7	10.9309		108.7	9.00192		108.7	9.22907		108.7	10.3432		108.7	8.67839
108.8	7.09178		108.8	10.9409		108.8	9.01018		108.8	9.23753		108.8	10.3527		108.8	8.68635
108.9	7.0983		108.9	10.951		108.9	9.01844		108.9	9.246		108.9	10.3621		108.9	8.6943
109	7.10482		109	10.961		109	9.0267		109	9.25447		109	10.3716		109	8.70226
109.1	7.11134		109.1	10.971		109.1	9.03497		109.1	9.26294		109.1	10.381		109.1	8.71022
109.2	7.11786		109.2	10.981		109.2	9.04323		109.2	9.2714		109.2	10.3905		109.2	8.71818
109.3	7.12438		109.3	10.9911		109.3	9.05149		109.3	9.27987		109.3	10.4		109.3	8.72613
109.4	7.1309		109.4	11.0011		109.4	9.05975		109.4	9.28834		109.4	10.4094		109.4	8.73409
109.5	7.13742		109.5	11.0111		109.5	9.06802		109.5	9.29681		109.5	10.4189		109.5	8.74205
109.6	7.14394		109.6	11.0212		109.6	9.07628		109.6	9.30527		109.6	10.4283		109.6	8.75001
109.7	7.15046		109.7	11.0312		109.7	9.08455		109.7	9.31374		109.7	10.4378		109.7	8.75796
109.8	7.15698		109.8	11.0412		109.8	9.09281		109.8	9.32221		109.8	10.4472		109.8	8.76592
109.9	7.1635		109.9	11.0512		109.9	9.10107		109.9	9.33067		109.9	10.4567		109.9	8.77388
110	7.17002		110	11.0613		110	9.10933		110	9.33914		110	10.4661		110	8.78183
110.1	7.17654		110.1	11.0713		110.1	9.11759		110.1	9.34761		110.1	10.4756		110.1	8.78979
110.2	7.18306		110.2	11.0813		110.2	9.12586		110.2	9.35608		110.2	10.485		110.2	8.79775
110.3	7.18958		110.3	11.0914		110.3	9.13412		110.3	9.36455		110.3	10.4945		110.3	8.80571
110.4	7.1961		110.4	11.1014		110.4	9.14238		110.4	9.37301		110.4	10.504		110.4	8.81366
110.5	7.20262		110.5	11.1114		110.5	9.15064		110.5	9.38148		110.5	10.5134		110.5	8.82162
110.6	7.20914		110.6	11.1214		110.6	9.15891		110.6	9.38995		110.6	10.5229		110.6	8.82958
110.7	7.21566		110.7	11.1315		110.7	9.16717		110.7	9.39841		110.7	10.5323		110.7	8.83753
110.8	7.22218		110.8	11.1415		110.8	9.17543		110.8	9.40688		110.8	10.5418		110.8	8.84549
110.9	7.22869		110.9	11.1515		110.9	9.18369		110.9	9.41535		110.9	10.5512		110.9	8.85344
111	7.23521		111	11.1616		111	9.19196		111	9.42381		111	10.5607		111	8.8614
111.1	7.24173		111.1	11.1716		111.1	9.20022		111.1	9.43228		111.1	10.5701		111.1	8.86936
111.2	7.24825		111.2	11.1816		111.2	9.20848		111.2	9.44075		111.2	10.5796		111.2	8.87732
111.3	7.25477		111.3	11.1916		111.3	9.21674		111.3	9.44921		111.3	10.5891		111.3	8.88527
111.4	7.26129		111.4	11.2017		111.4	9.225		111.4	9.45768		111.4	10.5985		111.4	8.89323
111.5	7.26781		111.5	11.2117		111.5	9.23326		111.5	9.46614		111.5	10.608		111.5	8.90118
111.6	7.27433		111.6	11.2217		111.6	9.24153		111.6	9.47461		111.6	10.6174		111.6	8.90914
111.7	7.28085		111.7	11.2317		111.7	9.24979		111.7	9.48308		111.7	10.6269		111.7	8.9171
111.8	7.28737		111.8	11.2418		111.8	9.25805		111.8	9.49154		111.8	10.6363		111.8	8.92505
111.9	7.29389		111.9	11.2518		111.9	9.26631		111.9	9.50001		111.9	10.6458		111.9	8.93301
112	7.30041		112	11.2618		112	9.27457		112	9.50848		112	10.6552		112	8.94096
112.1	7.30693		112.1	11.2718		112.1	9.28284		112.1	9.51694		112.1	10.6647		112.1	8.94892
112.2	7.31345		112.2	11.2819		112.2	9.2911		112.2	9.52541		112.2	10.6741		112.2	8.95688
112.3	7.31997		112.3	11.2919		112.3	9.29936		112.3	9.53387		112.3	10.6836		112.3	8.96483
112.4	7.32649		112.4	11.3019		112.4	9.30762		112.4	9.54234		112.4	10.693		112.4	8.97279
112.5	7.33301		112.5	11.3119		112.5	9.31588		112.5	9.5508		112.5	10.7025		112.5	8.98074
112.6	7.33953		112.6	11.322		112.6	9.32414		112.6	9.55927		112.6	10.712		112.6	8.9887
112.7	7.34605		112.7	11.332		112.7	9.3324		112.7	9.56774		112.7	10.7214		112.7	8.99665
112.8	7.35257		112.8	11.342		112.8	9.34067		112.8	9.5762		112.8	10.7309		112.8	9.00461
112.9	7.35908		112.9	11.352		112.9	9.34893		112.9	9.58467		112.9	10.7403		112.9	9.01256
113	7.3656		113	11.3621		113	9.35719		113	9.59313		113	10.7498		113	9.02052
113.1	7.37212		113.1	11.3721		113.1	9.36545		113.1	9.6016		113.1	10.7592		113.1	9.02847
113.2	7.37864		113.2	11.3821		113.2	9.37371		113.2	9.61006		113.2	10.7687		113.2	9.03643
113.3	7.38516		113.3	11.3922		113.3	9.38197		113.3	9.61853		113.3	10.7781		113.3	9.04439
113.4	7.39168		113.4	11.4022		113.4	9.39023		113.4	9.62699		113.4	10.7876		113.4	9.05234
113.5	7.3982		113.5	11.4122		113.5	9.39849		113.5	9.63546		113.5	10.797		113.5	9.06029
113.6	7.40472		113.6	11.4222		113.6	9.40675		113.6	9.64392		113.6	10.8065		113.6	9.06825
113.7	7.41124		113.7	11.4322		113.7	9.41502		113.7	9.65239		113.7	10.8159		113.7	9.07621
113.8	7.41776		113.8	11.4423		113.8	9.42328		113.8	9.66086		113.8	10.8254		113.8	9.08416
113.9	7.42428		113.9	11.4523		113.9	9.43154		113.9	9.66932		113.9	10.8348		113.9	9.09211
114	7.4308		114	11.4623		114	9.4398		114	9.67778		114	10.8443		114	9.10007
114.1	7.43732		114.1	11.4724		114.1	9.44806		114.1	9.68625		114.1	10.8537		114.1	9.10802
114.2	7.44384		114.2	11.4824		114.2	9.45632		114.2	9.69472		114.2	10.8632		114.2	9.11598
114.3	7.45036		114.3	11.4924		114.3	9.46458		114.3	9.70318		114.3	10.8726		114.3	9.12393
114.4	7.45687		114.4	11.5024		114.4	9.47284		114.4	9.71164		114.4	10.8821		114.4	9.13189
114.5	7.46339		114.5	11.5124		114.5	9.4811		114.5	9.72011		114.5	10.8915		114.5	9.13984
114.6	7.46991		114.6	11.5225		114.6	9.48936		114.6	9.72857		114.6	10.901		114.6	9.1478
114.7	7.47643		114.7	11.5325		114.7	9.49762		114.7	9.73704		114.7	10.9104		114.7	9.15575
114.8	7.48295		114.8	11.5425		114.8	9.50588		114.8	9.7455		114.8	10.9199		114.8	9.1637
114.9	7.48947		114.9	11.5525		114.9	9.51414		114.9	9.75397		114.9	10.9293		114.9	9.17166
115	7.49599		115	11.5626		115	9.5224		115	9.76243		115	10.9388		115	9.17961
115.1	7.50251		115.1	11.5726		115.1	9.53066		115.1	9.77089		115.1	10.9482		115.1	9.18757
115.2	7.50903		115.2	11.5826		115.2	9.53892		115.2	9.77936		115.2	10.9577		115.2	9.19552
115.3	7.51555		115.3	11.5926		115.3	9.54718		115.3	9.78782		115.3	10.9672		115.3	9.20347
115.4	7.52207		115.4	11.6027		115.4	9.55544		115.4	9.79629		115.4	10.9766		115.4	9.21143
115.5	7.52859		115.5	11.6127		115.5	9.5637		115.5	9.80475		115.5	10.986		115.5	9.21938
115.6	7.53511		115.6	11.6227		115.6	9.57196		115.6	9.81322		115.6	10.9955		115.6	9.22733
115.7	7.54162		115.7	11.6327		115.7	9.58022		115.7	9.82168		115.7	11.0049		115.7	9.23529
115.8	7.54814		115.8	11.6428		115.8	9.58848		115.8	9.83014		115.8	11.0144		115.8	9.24324
115.9	7.55466		115.9	11.6528		115.9	9.59674		115.9	9.83861		115.9	11.0238		115.9	9.25119
116	7.56118		116	11.6628		116	9.605		116	9.84707		116	11.0333		116	9.25915
116.1	7.5677		116.1	11.6728		116.1	9.61326		116.1	9.85553		116.1	11.0427		116.1	9.2671
116.2	7.57422		116.2	11.6829		116.2	9.62152		116.2	9.864		116.2	11.0522		116.2	9.27506
116.3	7.58074		116.3	11.6929		116.3	9.62978		116.3	9.87246		116.3	11.0616		116.3	9.28301
116.4	7.58726		116.4	11.7029		116.4	9.63804		116.4	9.88092		116.4	11.0711		116.4	9.29096
116.5	7.59378		116.5	11.7129		116.5	9.6463		116.5	9.88939		116.5	11.0805		116.5	9.29891
116.6	7.6003		116.6	11.723		116.6	9.65456		116.6	9.89785		116.6	11.09		116.6	9.30687
116.7	7.60682		116.7	11.733		116.7	9.66282		116.7	9.90632		116.7	11.0994		116.7	9.31482
116.8	7.61334		116.8	11.743		116.8	9.67108		116.8	9.91478		116.8	11.1089		116.8	9.32278
116.9	7.61985		116.9	11.753		116.9	9.67934		116.9	9.92324		116.9	11.1183		116.9	9.33073
117	7.62637		117	11.763		117	9.68759		117	9.93171		117	11.1278		117	9.33868
117.1	7.63289		117.1	11.7731		117.1	9.69585		117.1	9.94017		117.1	11.1372		117.1	9.34663
117.2	7.63941		117.2	11.7831		117.2	9.70411		117.2	9.94863		117.2	11.1467		117.2	9.35459
117.3	7.64593		117.3	11.7931		117.3	9.71237		117.3	9.9571		117.3	11.1561		117.3	9.36254
117.4	7.65245		117.4	11.8031		117.4	9.72063		117.4	9.96556		117.4	11.1656		117.4	9.37049
117.5	7.65897		117.5	11.8132		117.5	9.72889		117.5	9.97402		117.5	11.175		117.5	9.37844
117.6	7.66549		117.6	11.8232		117.6	9.73715		117.6	9.98249		117.6	11.1845		117.6	9.3864
117.7	7.67201		117.7	11.8332		117.7	9.74541		117.7	9.99095		117.7	11.1939		117.7	9.39435
117.8	7.67853		117.8	11.8432		117.8	9.75367		117.8	9.99941		117.8	11.2034		117.8	9.4023
117.9	7.68504		117.9	11.8532		117.9	9.76192		117.9	10.0079		117.9	11.2128		117.9	9.41025
118	7.69156		118	11.8633		118	9.77018		118	10.0163		118	11.2222		118	9.4182
118.1	7.69808		118.1	11.8733		118.1	9.77844		118.1	10.0248		118.1	11.2317		118.1	9.42616
118.2	7.7046		118.2	11.8833		118.2	9.7867		118.2	10.0333		118.2	11.2411		118.2	9.43411
118.3	7.71112		118.3	11.8933		118.3	9.79496		118.3	10.0417		118.3	11.2506		118.3	9.44206
118.4	7.71764		118.4	11.9033		118.4	9.80322		118.4	10.0502		118.4	11.26		118.4	9.45001
118.5	7.72416		118.5	11.9134		118.5	9.81148		118.5	10.0587		118.5	11.2695		118.5	9.45796
118.6	7.73068		118.6	11.9234		118.6	9.81974		118.6	10.0671		118.6	11.2789		118.6	9.46592
118.7	7.7372		118.7	11.9334		118.7	9.828		118.7	10.0756		118.7	11.2884		118.7	9.47387
118.8	7.74372		118.8	11.9434		118.8	9.83625		118.8	10.084		118.8	11.2978		118.8	9.48182
118.9	7.75023		118.9	11.9535		118.9	9.84451		118.9	10.0925		118.9	11.3072		118.9	9.48977
119	7.75675		119	11.9635		119	9.85277		119	10.101		119	11.3167		119	9.49772
119.1	7.76327		119.1	11.9735		119.1	9.86103		119.1	10.1094		119.1	11.3261		119.1	9.50568
119.2	7.76979		119.2	11.9835		119.2	9.86929		119.2	10.1179		119.2	11.3356		119.2	9.51363
119.3	7.77631		119.3	11.9936		119.3	9.87755		119.3	10.1264		119.3	11.345		119.3	9.52158
119.4	7.78283		119.4	12.0036		119.4	9.8858		119.4	10.1348		119.4	11.3545		119.4	9.52953
119.5	7.78935		119.5	12.0136		119.5	9.89406		119.5	10.1433		119.5	11.3639		119.5	9.53748
119.6	7.79587		119.6	12.0236		119.6	9.90232		119.6	10.1517		119.6	11.3734		119.6	9.54543
119.7	7.80239		119.7	12.0336		119.7	9.91058		119.7	10.1602		119.7	11.3828		119.7	9.55338
119.8	7.8089		119.8	12.0436		119.8	9.91884		119.8	10.1687		119.8	11.3923		119.8	9.56134
119.9	7.81542		119.9	12.0537		119.9	9.92709		119.9	10.1771		119.9	11.4017		119.9	9.56928
120	7.82194		120	12.0637		120	9.93535		120	10.1856		120	11.4111		120	9.57724
120.1	7.82194		120.1	12.0637		120.1	9.93535		120.1	10.1856		120.1	11.4111		120.1	9.57724
120.2	7.82193		120.2	12.0637		120.2	9.93533		120.2	10.1855		120.2	11.4111		120.2	9.57721
120.3	7.82193		120.3	12.0636		120.3	9.9353		120.3	10.1855		120.3	11.411		120.3	9.57718
120.4	7.82192		120.4	12.0636		120.4	9.93528		120.4	10.1855		120.4	11.4109		120.4	9.57715
120.5	7.82191		120.5	12.0636		120.5	9.93525		120.5	10.1855		120.5	11.4108		120.5	9.57712
120.6	7.82191		120.6	12.0636		120.6	9.93523		120.6	10.1854		120.6	11.4108		120.6	9.57709
120.7	7.8219		120.7	12.0635		120.7	9.93521		120.7	10.1854		120.7	11.4107		120.7	9.57707
120.8	7.82189		120.8	12.0635		120.8	9.93518		120.8	10.1854		120.8	11.4106		120.8	9.57704
120.9	7.82189		120.9	12.0635		120.9	9.93516		120.9	10.1853		120.9	11.4105		120.9	9.57701
121	7.82188		121	12.0634		121	9.93513		121	10.1853		121	11.4105		121	9.57698
121.1	7.82187		121.1	12.0634		121.1	9.93511		121.1	10.1853		121.1	11.4104		121.1	9.57695
121.2	7.82187		121.2	12.0634		121.2	9.93509		121.2	10.1852		121.2	11.4103		121.2	9.57693
121.3	7.82186		121.3	12.0634		121.3	9.93506		121.3	10.1852		121.3	11.4102		121.3	9.5769
121.4	7.82185		121.4	12.0633		121.4	9.93504		121.4	10.1852		121.4	11.4102		121.4	9.57687
121.5	7.82185		121.5	12.0633		121.5	9.93501		121.5	10.1852		121.5	11.4101		121.5	9.57684
121.6	7.82184		121.6	12.0633		121.6	9.93499		121.6	10.1851		121.6	11.41		121.6	9.57681
121.7	7.82183		121.7	12.0633		121.7	9.93497		121.7	10.1851		121.7	11.41		121.7	9.57679
121.8	7.82183		121.8	12.0632		121.8	9.93494		121.8	10.1851		121.8	11.4099		121.8	9.57676
121.9	7.82182		121.9	12.0632		121.9	9.93492		121.9	10.185		121.9	11.4098		121.9	9.57673
122	7.82181		122	12.0632		122	9.93489		122	10.185		122	11.4097		122	9.5767
122.1	7.82181		122.1	12.0632		122.1	9.93487		122.1	10.185		122.1	11.4096		122.1	9.57667
122.2	7.8218		122.2	12.0631		122.2	9.93485		122.2	10.1849		122.2	11.4096		122.2	9.57664
122.3	7.82179		122.3	12.0631		122.3	9.93482		122.3	10.1849		122.3	11.4095		122.3	9.57662
122.4	7.82179		122.4	12.0631		122.4	9.9348		122.4	10.1849		122.4	11.4094		122.4	9.57659
122.5	7.82178		122.5	12.063		122.5	9.93477		122.5	10.1848		122.5	11.4093		122.5	9.57656
122.6	7.82177		122.6	12.063		122.6	9.93475		122.6	10.1848		122.6	11.4093		122.6	9.57653
122.7	7.82176		122.7	12.063		122.7	9.93473		122.7	10.1848		122.7	11.4092		122.7	9.5765
122.8	7.82176		122.8	12.063		122.8	9.9347		122.8	10.1847		122.8	11.4091		122.8	9.57648
122.9	7.82175		122.9	12.0629		122.9	9.93468		122.9	10.1847		122.9	11.4091		122.9	9.57645
123	7.82174		123	12.0629		123	9.93465		123	10.1847		123	11.409		123	9.57642
123.1	7.82174		123.1	12.0629		123.1	9.93463		123.1	10.1847		123.1	11.4089		123.1	9.57639
123.2	7.82173		123.2	12.0628		123.2	9.93461		123.2	10.1846		123.2	11.4088		123.2	9.57636
123.3	7.82172		123.3	12.0628		123.3	9.93458		123.3	10.1846		123.3	11.4087		123.3	9.57633
123.4	7.82172		123.4	12.0628		123.4	9.93456		123.4	10.1846		123.4	11.4087		123.4	9.57631
123.5	7.82171		123.5	12.0628		123.5	9.93453		123.5	10.1845		123.5	11.4086		123.5	9.57628
123.6	7.8217		123.6	12.0627		123.6	9.93451		123.6	10.1845		123.6	11.4085		123.6	9.57625
123.7	7.8217		123.7	12.0627		123.7	9.93449		123.7	10.1845		123.7	11.4085		123.7	9.57622
123.8	7.82169		123.8	12.0627		123.8	9.93446		123.8	10.1845		123.8	11.4084		123.8	9.57619
123.9	7.82168		123.9	12.0627		123.9	9.93444		123.9	10.1844		123.9	11.4083		123.9	9.57617
124	7.82168		124	12.0626		124	9.93441		124	10.1844		124	11.4082		124	9.57614
124.1	7.82167		124.1	12.0626		124.1	9.93439		124.1	10.1844		124.1	11.4081		124.1	9.57611
124.2	7.82166		124.2	12.0626		124.2	9.93436		124.2	10.1843		124.2	11.4081		124.2	9.57608
124.3	7.82166		124.3	12.0626		124.3	9.93434		124.3	10.1843		124.3	11.408		124.3	9.57605
124.4	7.82165		124.4	12.0625		124.4	9.93432		124.4	10.1843		124.4	11.4079		124.4	9.57603
124.5	7.82164		124.5	12.0625		124.5	9.93429		124.5	10.1842		124.5	11.4078		124.5	9.576
124.6	7.82164		124.6	12.0625		124.6	9.93427		124.6	10.1842		124.6	11.4078		124.6	9.57597
124.7	7.82163		124.7	12.0625		124.7	9.93425		124.7	10.1842		124.7	11.4077		124.7	9.57594
124.8	7.82162		124.8	12.0624		124.8	9.93422		124.8	10.1841		124.8	11.4076		124.8	9.57591
124.9	7.82162		124.9	12.0624		124.9	9.9342		124.9	10.1841		124.9	11.4076		124.9	9.57588
125	7.82161		125	12.0624		125	9.93417		125	10.1841		125	11.4075		125	9.57586
125.1	7.8216		125.1	12.0623		125.1	9.93415		125.1	10.184		125.1	11.4074		125.1	9.57583
125.2	7.82159		125.2	12.0623		125.2	9.93412		125.2	10.184		125.2	11.4073		125.2	9.5758
125.3	7.82159		125.3	12.0623		125.3	9.9341		125.3	10.184		125.3	11.4072		125.3	9.57577
125.4	7.82158		125.4	12.0623		125.4	9.93408		125.4	10.184		125.4	11.4072		125.4	9.57574
125.5	7.82157		125.5	12.0622		125.5	9.93405		125.5	10.1839		125.5	11.4071		125.5	9.57572
125.6	7.82157		125.6	12.0622		125.6	9.93403		125.6	10.1839		125.6	11.407		125.6	9.57569
125.7	7.82156		125.7	12.0622		125.7	9.93401		125.7	10.1839		125.7	11.407		125.7	9.57566
125.8	7.82155		125.8	12.0622		125.8	9.93398		125.8	10.1838		125.8	11.4069		125.8	9.57563
125.9	7.82155		125.9	12.0621		125.9	9.93396		125.9	10.1838		125.9	11.4068		125.9	9.5756
126	7.82154		126	12.0621		126	9.93393		126	10.1838		126	11.4067		126	9.57557
126.1	7.82153		126.1	12.0621		126.1	9.93391		126.1	10.1837		126.1	11.4067		126.1	9.57555
126.2	7.82153		126.2	12.062		126.2	9.93389		126.2	10.1837		126.2	11.4066		126.2	9.57552
126.3	7.82152		126.3	12.062		126.3	9.93386		126.3	10.1837		126.3	11.4065		126.3	9.57549
126.4	7.82151		126.4	12.062		126.4	9.93384		126.4	10.1837		126.4	11.4064		126.4	9.57546
126.5	7.82151		126.5	12.062		126.5	9.93381		126.5	10.1836		126.5	11.4063		126.5	9.57543
126.6	7.8215		126.6	12.0619		126.6	9.93379		126.6	10.1836		126.6	11.4063		126.6	9.57541
126.7	7.82149		126.7	12.0619		126.7	9.93376		126.7	10.1836		126.7	11.4062		126.7	9.57538
126.8	7.82149		126.8	12.0619		126.8	9.93374		126.8	10.1835		126.8	11.4061		126.8	9.57535
126.9	7.82148		126.9	12.0619		126.9	9.93372		126.9	10.1835		126.9	11.4061		126.9	9.57532
127	7.82147		127	12.0618		127	9.93369		127	10.1835		127	11.406		127	9.57529
127.1	7.82147		127.1	12.0618		127.1	9.93367		127.1	10.1834		127.1	11.4059		127.1	9.57526
127.2	7.82146		127.2	12.0618		127.2	9.93365		127.2	10.1834		127.2	11.4058		127.2	9.57524
127.3	7.82145		127.3	12.0617		127.3	9.93362		127.3	10.1834		127.3	11.4057		127.3	9.57521
127.4	7.82145		127.4	12.0617		127.4	9.9336		127.4	10.1834		127.4	11.4057		127.4	9.57518
127.5	7.82144		127.5	12.0617		127.5	9.93357		127.5	10.1833		127.5	11.4056		127.5	9.57515
127.6	7.82143		127.6	12.0617		127.6	9.93355		127.6	10.1833		127.6	11.4055		127.6	9.57512
127.7	7.82142		127.7	12.0616		127.7	9.93352		127.7	10.1833		127.7	11.4055		127.7	9.5751
127.8	7.82142		127.8	12.0616		127.8	9.9335		127.8	10.1832		127.8	11.4054		127.8	9.57507
127.9	7.82141		127.9	12.0616		127.9	9.93348		127.9	10.1832		127.9	11.4053		127.9	9.57504
128	7.8214		128	12.0616		128	9.93345		128	10.1832		128	11.4052		128	9.57501
128.1	7.8214		128.1	12.0615		128.1	9.93343		128.1	10.1831		128.1	11.4052		128.1	9.57498
128.2	7.82139		128.2	12.0615		128.2	9.93341		128.2	10.1831		128.2	11.4051		128.2	9.57496
128.3	7.82138		128.3	12.0615		128.3	9.93338		128.3	10.1831		128.3	11.405		128.3	9.57493
128.4	7.82138		128.4	12.0615		128.4	9.93336		128.4	10.183		128.4	11.4049		128.4	9.5749
128.5	7.82137		128.5	12.0614		128.5	9.93333		128.5	10.183		128.5	11.4048		128.5	9.57487
128.6	7.82136		128.6	12.0614		128.6	9.93331		128.6	10.183		128.6	11.4048		128.6	9.57484
128.7	7.82136		128.7	12.0614		128.7	9.93328		128.7	10.1829		128.7	11.4047		128.7	9.57481
128.8	7.82135		128.8	12.0613		128.8	9.93326		128.8	10.1829		128.8	11.4046		128.8	9.57479
128.9	7.82134		128.9	12.0613		128.9	9.93324		128.9	10.1829		128.9	11.4046		128.9	9.57476
129	7.82134		129	12.0613		129	9.93321		129	10.1829		129	11.4045		129	9.57473
129.1	7.82133		129.1	12.0613		129.1	9.93319		129.1	10.1828		129.1	11.4044		129.1	9.5747
129.2	7.82132		129.2	12.0612		129.2	9.93317		129.2	10.1828		129.2	11.4043		129.2	9.57467
129.3	7.82132		129.3	12.0612		129.3	9.93314		129.3	10.1828		129.3	11.4043		129.3	9.57465
129.4	7.82131		129.4	12.0612		129.4	9.93312		129.4	10.1827		129.4	11.4042		129.4	9.57462
129.5	7.8213		129.5	12.0611		129.5	9.93309		129.5	10.1827		129.5	11.4041		129.5	9.57459
129.6	7.8213		129.6	12.0611		129.6	9.93307		129.6	10.1827		129.6	11.404		129.6	9.57456
129.7	7.82129		129.7	12.0611		129.7	9.93304		129.7	10.1827		129.7	11.404		129.7	9.57453
129.8	7.82128		129.8	12.0611		129.8	9.93302		129.8	10.1826		129.8	11.4039		129.8	9.5745
129.9	7.82128		129.9	12.061		129.9	9.933		129.9	10.1826		129.9	11.4038		129.9	9.57448
130	7.82127		130	12.061		130	9.93297		130	10.1826		130	11.4037		130	9.57445
130.1	7.82126		130.1	12.061		130.1	9.93295		130.1	10.1825		130.1	11.4037		130.1	9.57442
130.2	7.82126		130.2	12.061		130.2	9.93292		130.2	10.1825		130.2	11.4036		130.2	9.57439
130.3	7.82125		130.3	12.0609		130.3	9.9329		130.3	10.1825		130.3	11.4035		130.3	9.57436
130.4	7.82124		130.4	12.0609		130.4	9.93288		130.4	10.1824		130.4	11.4034		130.4	9.57434
130.5	7.82123		130.5	12.0609		130.5	9.93285		130.5	10.1824		130.5	11.4034		130.5	9.57431
130.6	7.82123		130.6	12.0609		130.6	9.93283		130.6	10.1824		130.6	11.4033		130.6	9.57428
130.7	7.82122		130.7	12.0608		130.7	9.93281		130.7	10.1823		130.7	11.4032		130.7	9.57425
130.8	7.82121		130.8	12.0608		130.8	9.93278		130.8	10.1823		130.8	11.4031		130.8	9.57422
130.9	7.82121		130.9	12.0608		130.9	9.93276		130.9	10.1823		130.9	11.4031		130.9	9.5742
131	7.8212		131	12.0608		131	9.93273		131	10.1822		131	11.403		131	9.57417
131.1	7.82119		131.1	12.0607		131.1	9.93271		131.1	10.1822		131.1	11.4029		131.1	9.57414
131.2	7.82119		131.2	12.0607		131.2	9.93268		131.2	10.1822		131.2	11.4028		131.2	9.57411
131.3	7.82118		131.3	12.0607		131.3	9.93266		131.3	10.1822		131.3	11.4028		131.3	9.57408
131.4	7.82117		131.4	12.0606		131.4	9.93264		131.4	10.1821		131.4	11.4027		131.4	9.57405
131.5	7.82117		131.5	12.0606		131.5	9.93261		131.5	10.1821		131.5	11.4026		131.5	9.57403
131.6	7.82116		131.6	12.0606		131.6	9.93259		131.6	10.1821		131.6	11.4025		131.6	9.574
131.7	7.82115		131.7	12.0606		131.7	9.93257		131.7	10.182		131.7	11.4025		131.7	9.57397
131.8	7.82115		131.8	12.0605		131.8	9.93254		131.8	10.182		131.8	11.4024		131.8	9.57394
131.9	7.82114		131.9	12.0605		131.9	9.93252		131.9	10.182		131.9	11.4023		131.9	9.57391
132	7.82113		132	12.0605		132	9.93249		132	10.182		132	11.4022		132	9.57389
132.1	7.82113		132.1	12.0604		132.1	9.93247		132.1	10.1819		132.1	11.4022		132.1	9.57386
132.2	7.82112		132.2	12.0604		132.2	9.93244		132.2	10.1819		132.2	11.4021		132.2	9.57383
132.3	7.82111		132.3	12.0604		132.3	9.93242		132.3	10.1819		132.3	11.402		132.3	9.5738
132.4	7.82111		132.4	12.0604		132.4	9.9324		132.4	10.1818		132.4	11.4019		132.4	9.57377
132.5	7.8211		132.5	12.0603		132.5	9.93237		132.5	10.1818		132.5	11.4019		132.5	9.57374
132.6	7.82109		132.6	12.0603		132.6	9.93235		132.6	10.1818		132.6	11.4018		132.6	9.57372
132.7	7.82109		132.7	12.0603		132.7	9.93233		132.7	10.1817		132.7	11.4017		132.7	9.57369
132.8	7.82108		132.8	12.0603		132.8	9.9323		132.8	10.1817		132.8	11.4016		132.8	9.57366
132.9	7.82107		132.9	12.0602		132.9	9.93228		132.9	10.1817		132.9	11.4016		132.9	9.57363
133	7.82106		133	12.0602		133	9.93225		133	10.1816		133	11.4015		133	9.5736
133.1	7.82106		133.1	12.0602		133.1	9.93223		133.1	10.1816		133.1	11.4014		133.1	9.57358
133.2	7.82105		133.2	12.0602		133.2	9.9322		133.2	10.1816		133.2	11.4013		133.2	9.57355
133.3	7.82104		133.3	12.0601		133.3	9.93218		133.3	10.1815		133.3	11.4013		133.3	9.57352
133.4	7.82104		133.4	12.0601		133.4	9.93216		133.4	10.1815		133.4	11.4012		133.4	9.57349
133.5	7.82103		133.5	12.0601		133.5	9.93213		133.5	10.1815		133.5	11.4011		133.5	9.57346
133.6	7.82102		133.6	12.0601		133.6	9.93211		133.6	10.1815		133.6	11.401		133.6	9.57344
133.7	7.82102		133.7	12.06		133.7	9.93209		133.7	10.1814		133.7	11.401		133.7	9.57341
133.8	7.82101		133.8	12.06		133.8	9.93206		133.8	10.1814		133.8	11.4009		133.8	9.57338
133.9	7.821		133.9	12.06		133.9	9.93204		133.9	10.1814		133.9	11.4008		133.9	9.57335
134	7.821		134	12.0599		134	9.93201		134	10.1813		134	11.4007		134	9.57332
134.1	7.82099		134.1	12.0599		134.1	9.93199		134.1	10.1813		134.1	11.4007		134.1	9.57329
134.2	7.82098		134.2	12.0599		134.2	9.93196		134.2	10.1813		134.2	11.4006		134.2	9.57327
134.3	7.82098		134.3	12.0599		134.3	9.93194		134.3	10.1812		134.3	11.4005		134.3	9.57324
134.4	7.82097		134.4	12.0598		134.4	9.93192		134.4	10.1812		134.4	11.4004		134.4	9.57321
134.5	7.82096		134.5	12.0598		134.5	9.93189		134.5	10.1812		134.5	11.4004		134.5	9.57318
[truncated: 46,774 more rows]
[truncated: 32 more columns]

## Sheet: Fig7
Index lung
Index-1/2/3			Index-4/5/6			Index-7/8/9
1200000	900000	1700000	1500000	1300000	2700000	1000000	700000	900000
Index NT
Index-1/2/3			Index-4/5/6			Index-7/8/9
600000	400000	500000	500000	1600000	400000	300000	100000	400000
naive lung
PBS						6h						12h
1000	400000	300000	8000	500000	80000	10	10	10	10	10	10	10	10	10	10	10
naive NT
PBS						6h						12h
160000	170000	170000	230000	320000	1300000	10	10	10	10	250	10	21000	10	10	10	10	70
lung RdRp
PBS						6h						12h
0.420371	30.8456	34.2667	3.21903	63.3887	31.8615	0.00182112	0.0089235	0.00656657	0.00475447	0.00657731	0.00645642	0.00809005	0.00502637	0.00922716	0.00965676	0.00564882	0.00737438
lung sgNP
PBS						6h						12h
0.173179	4.85928	12.0703	1.12508	12.2255	11.1362	0.00201573	0.00341195	0.00140453	0.00270937	0.00141266	0.00150117	0.00207657	0.055204	0.00313828	0.00122959	0.00177872	0.00247572
NT RdRp
PBS						6h						12h
118.868	7.75619	32.9114	83.7924	171.42	228.56	0.354034	0.407314	1.03092	0.555058	1.12765	0.0890706	14.6362	0.249468	0.334488	0.198483	0.288772	0.850175
NT sgNP
PBS						6h						12h
48.2826	3.92625	13.9321	59.0099	86.7197	104.758	0.428451	1.57607	3.25256	0.227336	0.171801	0.0231564	3.53208	0.181435	0.100743	0.0134282	0.0871408	0.42449

## Sheet: Fig S2
WT
ug/ml
0.004573	33.57	26.3	37.41				1.49448	-5.78704
0.005081				68.33	20.6	6.59
0.013717	60.3	25.59	68.17				1.17877	-15.7101
0.015242				73.82	45.23	15.25
0.041152	90.16	65.55	95.45				-10.2956	-17.1747
0.045725				81.53	60.55	35.83
0.123457	99.51	94.79	97.23				73.9869	75.6387
0.137174				85.03	74.9	49.36
0.37037	99.75	99.4	99.93				98.857	98.0961
0.411523				88.33	82.65	65.44
1.11111	99.27	99.68	99.76				101.992	100.056
1.23457				91.58	86.78	74.81
3.33333	99.51	99.42	99.82				101.947	101.188
3.7037				94.74	89.54	80.68
10	99.99	99.4	99.52				99.5709	99.6609
11.1111				95.85	92.96	84.44
33.3333				96.9	94.09	90.46
100				97.91	96.61	92.59
Delta
ug/ml
0.004573	45.77	22.78	21.61				16.6423	11.4237
0.005081				49.67	26.63	8.5
0.013717	80.8	47.58	52.1				24.9794	25.877
0.015242				65.2	36.33	11.09
0.041152	96.54	76.87	90.24				84.1846	75.8583
0.045725				73.51	55.89	21.66
0.123457	99.74	97.62	99.52				98.3622	96.9176
0.137174				81.28	67.02	22.14
0.37037	99.8	99.62	99.8				99.5323	99.6843
0.411523				82.41	78.24	47.26
1.11111	99.88	99.82	99.79				101.557	99.0366
1.23457				86.53	87.08	56.97
3.33333	99.89	99.97	98.89				101.83	100.948
3.7037				90.19	90.84	69.12
10	99.99	99.88	99.81				95.003	98.4097
11.1111				93.14	93.04	80.19
33.3333				95.53	94.48	84.27
100				97.14	95.56	89.83
Ba,1
ug/ml
0.004573	59.41	11.39	57.32				3.75872	2.04292
0.005081				15.75	13.45
0.013717	76.47	38.75	75.28				15.652	25.385
0.015242				37.36	7.3
0.041152	93.97	70.26	89.61				35.7662	41.6222
0.045725				36.79	37.43
0.123457	98.87	92.6	97.41				71.0106	74.827
0.137174				45.09	36.07
0.37037	99.92	99.34	98.76				82.9635	86.2969
0.411523				51.39	48.1
1.11111	99.9	99.79	99.54				95.4214	97.1725
1.23457				57.62	58.22
3.33333	100	99.83	99.52				99.9796	97.975
3.7037				62.67	61.88
10	99.99	99.86	99.92				98.4782	96.1945
11.1111				67.04	68.83
33.3333				76.65	73.79
100				86.44	77.69
Ba.2
ug/ml
0.004573	30.17	9.99	-16.71				6.15401	3.25678
0.005081				21.57	8.41
0.013717	67.44	36.39	32.43				3.22747	0.403628
0.015242				32.9	17.96
0.041152	84.93	71.13	74.65				31.4675	27.3636
0.045725				44.19	18.04
0.123457	99.22	93.11	95.91				51.9414	55.5923
0.137174				50.79	39.94
0.37037	99.84	98.16	98.63				84.047	80.3003
0.411523				50.86	57.08
1.11111	99.93	99.61	99.68				94.6493	93.9086
1.23457				57.64	60.98
3.33333	99.86	99.86	99.32				98.3863	96.1124
3.7037				65.86	66.09
10	99.94	99.99	99.72				97.6746	96.5326
11.1111				70.39	68.52
33.3333				80.76	76.91
100				91.76	85.53
BQ.1.1
ug/ml
0.004573	4.1	8.86	8.08				25.8651	-13.3069
0.005081				20.61	27.01
0.013717	33.33	42.05	5.41				32.2676
0.015242				29.11	34.14
0.041152	63.71	65.27	58.01				16.7216	42.8076
0.045725				33.44	31.71
0.123457	88.84	84.2	82.25				45.33
0.137174				32.11	44.99
0.37037	97.86	96.45	97.48				67.9521	55.8173
0.411523				43.85	62.27
1.11111	99.28	99.34	99.29				88.287	95.0529
1.23457				47.96	60.46
3.33333	99.72	99.71	99.82				96.7267	95.7422
3.7037				54.24	70.53
10	99.79	99.87	99.85				79.2535	98.7889
11.1111				61.48	68.13
33.3333				74.55	78.1
100				82.79	83.7
XBB
ug/ml
0.004573	20.98	-9.57	31.08				-6.40897	-1.26429
0.005081				27.45	-2.54
0.013717	72.55	22.51	49.91				-9.62244	-5.52689
0.015242				40.99	11.1
0.041152	79.46	59.8	77.36				0.639221	4.48698
0.045725				49.66	25.75
0.123457	96.29	87.38	95.24				36.0553	33.3446
0.137174				55.78	49.42
0.37037	98.69	98.07	99.73				73.7134	72.3581
0.411523				55.78	61.41
1.11111	99.02	99.51	99.68				84.5579	85.0133
1.23457				63.53	67.1
3.33333	99.96	99.85	99.77				92.4653	94.1792
3.7037				70.13	76.98
10	99.97	99.95	99.79				92.379	96.1642
11.1111				79.96	84.52
33.3333				86.95	83.54
100				92.31	92.4
XBB.1.5
ug/ml
0.004573	21.14	18.1	53.22				1.93066	-6.89309
0.005081				20.64	18.41
0.013717	51.39	44.66	62.99				-1.34276	-3.90082
0.015242				36.81
0.041152	82.04	68.25	79.46				11.1664	8.67778
0.045725				40.86	13.1
0.123457	95.73	90.72	81.34				24.2613	37.6531
0.137174				47.72	28.81
0.37037	98.88	98.4	81.46				55.9246	52.8943
0.411523				36.72	50.52
1.11111	99.29	99.3	89.54				79.429	78.7255
1.23457				46.44	49.95
3.33333	99.87	99.59	99.87				90.6708	87.6499
3.7037				50.1	55.65
10	99.85	99.88	99.88				94.7608	90.9592
11.1111				60.62	65.08
33.3333				68.71	78.48
100				83.52	84.73
EG.5.1
ug/ml
0.004573	33.97	23.52	27.15				27.5086	14.5027	7.37183
0.005081				-6.51		-16.73
0.013717	63.49	48.2	53.42				51.4123	52.8269	37.6467
0.015242				-15.58	4.22	-12.92
0.041152	85.22	82.49	83.01				42.4707	43.8531
0.045725				-29.03	-3.91	3.66
0.123457	96.3	94.4	96.52
0.137174				7.27	-2.97	30.96
0.37037	98.66	99.15	99.52				50.8684	53.63	48.6099
0.411523				16.68	29.82	40.57
1.11111	99.51	99.86	99.96				70.5076	64.8533	72.6796
1.23457				33.77	27.4	47.48
3.33333	99.98	99.93	99.98				98.2121	93.2825	92.549
3.7037				50.12	45.7	58.02
10	99.98	99.97	99.98				92.456	97.156	102.227
11.1111				50.59	55.51	68.72
33.3333				60.42	73.07	78.98
100				76.95	74.02	83.12

## Sheet: Fig S4
ug/ml	WT			Beta			Delta			BA.1			BA.2			BA.4/5			BF7			BQ.1			BQ.1.1			XBB			XBB.1			XBB.1.5			CH1.1			XBB.1.16			Pangolin CoV GD			Pangolin CoV GX			Bat CoV WIV16
0.0045725	33.57	26.3	37.41	52.12	-9.68	26.55	45.77	22.78	21.61	59.41	11.39	57.32	30.17	9.99	-16.71	33.93	2.86	-11.57	22.31	20.98		-2.49	15.68	2.47	4.1	8.86	8.08	20.98	-9.57	31.08	9.49	16.53	6.96	21.14	18.1	53.22	17.94	13.98	65.31	40.92	35.43	27.64	21.18	21.68	25.49	35.73	7.2	34.11	26.85
0.0137174	60.3	25.59	68.17	86.39	29.37	65.92	80.8	47.58	52.1	76.47	38.75	75.28	67.44	36.39	32.43	58.89	30.69	-5.03	39.87	41.45		21.82	27.15	25.8	33.33	42.05	5.41	72.55	22.51	49.91	39.02	40.91	55.86	51.39	44.66	62.99	65.33	51.84	76.66	65.96	61.64	53.29	49.01	49.81	51.86	41.72	15.68	33.71	46.19
0.0411523	90.16	65.55	95.45	98.62	78.66	95.69	96.54	76.87	90.24	93.97	70.26	89.61	84.93	71.13	74.65	80.35	53.27	46.16	67.69	56.82		55.44	62.71	61.63	63.71	65.27	58.01	79.46	59.8	77.36	73.23	72.52	79.34	82.04	68.25	79.46	88.39	80.86	96.01	83.14	82.7	77.37	83.42	83.44	84.3	67.17	53.97	66.45	65.83
0.123457	99.51	94.79	97.23	99.75	97.29	96.55	99.74	97.62	99.52	98.87	92.6	97.41	99.22	93.11	95.91	92.87	79.67	90.37	91.18	84.43		83.81	85.9	88.12	88.84	84.2	82.25	96.29	87.38	95.24	93.89	92.82	98.95	95.73	90.72	81.34	96.17	95.52	99.93	94.35	93.78	93.31	95.43	94.54	95.42	91.32	86.84	90.39	90.36
0.37037	99.75	99.4	99.93	99.95	99.73	96.77	99.8	99.62	99.8	99.92	99.34	98.76	99.84	98.16	98.63	98.21	94.82	95.22	97.46	95.82		97.34	97.66	97.02	97.86	96.45	97.48	98.69	98.07	99.73	98.41	98.53	99.81	98.88	98.4	81.46	98.81	99.3	99.44	98.58	97.87	97.8	96.38	96.36	96.72	95.89	91.66	97.12	95.16
1.11111	99.27	99.68	99.76	99.9	99.89	99.68	99.88	99.82	99.79	99.9	99.79	99.54	99.93	99.61	99.68	99.31	98.78	98.81	99.15	99.11		99.32	99.28	98.88	99.28	99.34	99.29	99.02	99.51	99.68	99.33	99.67	99.71	99.29	99.3	89.54	98.98	99.77	99.79	99.34	99.53	99.49	96.77	96.33	97.32	97.74	96.74	98.32	96.6
3.33333	99.51	99.42	99.82	99.92	99.82	99.11	99.89	99.97	98.89	100	99.83	99.52	99.86	99.86	99.32	99.77	99.64	99.45	99.63	99.41		99.38	99.74	99.74	99.72	99.71	99.82	99.96	99.85	99.77	99.78	99.83	99.84	99.87	99.59	99.87	99.66	99.81	99.45	99.86	99.69	99.81	96.77	97.26	96.88	97.22	99.22	98.35	96.39
10	99.99	99.4	99.52	99.99	99.9	99.84	99.99	99.88	99.81	99.99	99.86	99.92	99.94	99.99	99.72	99.87	99.86	99.86	99.77	99.85		99.66	99.84	99.97	99.79	99.87	99.85	99.97	99.95	99.79	99.97	99.9	99.59	99.85	99.88	99.88	99.58	99.82	99.52	99.9	99.86	99.5	96.53	96.77	96.8	97.01	99.45	95.7	96.09
[truncated: 32 more columns]
